# Supplementary material for: Effects of diets on risks of cancer and the mediating role of metabolites
Source: Nat Commun. 2024 Jul 13;15:5903. doi: 10.1038/s41467-024-50258-4 (PMC11246454; doi:10.1038/s41467-024-50258-4)
Supplement: Supplementary file 3 — Supplementary Data 1 [file 41467_2024_50258_MOESM3_ESM.xlsx]

## Sheet: Description of Supplementatials
Description of Additional Supplementary Data
Supplementary Data 1	Incident events of 22 specific types of cancers of 187,485 participants in the analysis for associations between diet scores and cancer risk
Supplementary Data 2	Characteristics of participants by tertiles of MEDAS score of 187,485 participants in the analysis for associations between diet scores and cancer risk
Supplementary Data 3	Characteristics of participants by tertiles of MIND score of 187,485 participants in the analysis for associations between diet scores and cancer risk
Supplementary Data 4	Baseline characteristics of 202,303 participants in the analysis for metabolites identification
Supplementary Data 5	Incident events of 22 specific types of cancers of 202,303 participants in the analysis for metabolites identification
Supplementary Data 6	Baseline characteristics of 85,669 participants for the analysis of the mediating roles of metabolites
Supplementary Data 7	Associations of the MEDAS and MIND scores with overall cancer risk of 187,485 participants in the analysis for associations between diet scores and cancer risk
Supplementary Data 8	Associations of tertiles of MEDAS and MIND scores with 22 specific types of cancer risk of 187,485 participants in the analysis for associations between diet scores and cancer risk
Supplementary Data 9	Association of MEDAS and MIND scores with specific cancer risk, stratified by basic characteristics of 187,485 participants in the analysis for associations between diet scores and cancer risk
Supplementary Data 10	Coefficients of identified metabolites in ENM analysis with α of 0.25, 0.50, 0.75,1.00 respectively in training set
Supplementary Data 11	Associations between the 10 selected metabolites and 22 specific types of cancer risk in testing set
Supplementary Data 12	Individual mediating effects of the identified metabolites on the associations between MEDAS and MIND scores with overall cancer risk of 85,669 participants
Supplementary Data 13	Associations of baseline MIND and MEDAS scores with the overall cancer risk of 187,485 participants in the analysis for associations between diet scores and cancer risk
Supplementary Data 14	Associations between MIND and MEDAS scores and overall cancer risk including participants with at least two dietary assessments before cancer onset
Supplementary Data 15	Association between alternative MEDAS continuous score and overall cancer risk
Supplementary Data 16	Association between tertiles of MEDAS score and overall cancer risk with exclusion of individual food components in MEDAS
Supplementary Data 17	Associations between tertiles of MIND score and incidence of overall cancer with exclusion of individual food components
Supplementary Data 18	Associations between tertiles of MEDAS and MIND scores with overall cancer risk with exclusion of specific types of cancers from overall cancer
Supplementary Data 19	Associations between tertiles of MEDAS and MIND scores with overall and 22 specific types of cancer risk additionally adjusted for smoking intensity and alcohol intake frequency
Supplementary Data 20	Associations between MEDAS and MIND scores with overall cancer risk additionally adjusted for major nutrients
Supplementary Data 21	Associations between MIND and MEDAS scores with overall cancer risk after excluding participants who suffered an overall cancer event within two years after completing their last 24-hour online dietary assessment
Supplementary Data 22	Associations between MIND and MEDAS score with overall cancer risk after excluding participants with indeterminate or suboptimal overall health assessments
Supplementary Data 23	Associations between MIND and MEDAS score with overall cancer risk in the participants without benign tumors at recruitment
Supplementary Data 24	Health endpoint definitions, ICD 10 codes, and exclusion criteria
Supplementary Data 25	MEDAS score derivation in UK Biobank
Supplementary Data 26	MIND score derivation in UK Biobank
Supplementary Data 27	Details and coding of covariates
Supplementary Data 28	Associations between NMR metabolites and overall cancer risk by Cox regression in training set (N=121,382)

## Sheet: Supplementary Data 1
Table S1. Incident events of 22 specific types of cancers of 187,485 participants in the analysis for associations between diet scores and cancer risk
Abbreviation	Incident event	(%)
Overall cancer	26391	0.1407
Head and neck cancer	346	0.0018
Esophagus cancer	307	0.0016
Stomach cancer	204	0.0011
Colorectal cancer	1956	0.0104
Liver cancer	192	0.001
Gallbladder cancer	102	0.0005
Pancreas cancer	435	0.0023
Lung cancer	1027	0.0055
Malignant melanoma	1060	0.0056
Breast cancer	3495	0.0186
Uterus and cervix cancer	551	0.0029
Ovary cancer	330	0.0018
Prostate cancer	4173	0.0223
Testis cancer	43	0.0002
Kidney cancer	502	0.0027
Bladder cancer	372	0.002
Brain cancer	288	0.0015
Thyroid cancer	136	0.0007
Hodgkin lymphoma	41	0.0002
Non–Hodgkin lymphoma	785	0.0042
Multiple myeloma	363	0.0019
Leukemia	419	0.0022

## Sheet: Supplementary Data 2
Table S2. Characteristics of participants by tertiles of MEDAS score of 187,485 participants in the analysis for associations between diet scores and cancer risk
Characteristics	Overall (N=187,485)	MEDAS score
		Tertile 1 (N=77,109)	Tertile 2 (N=80,408)	Tertile 3 (N=29,968)
Age at recruitment (year)	57 (49, 62)	55 (48, 62)	57 (50, 62)	58 (51, 63)
Sex
Female	101709 (54.2%)	36600 (47.5%)	45864 (57.0%)	19245 (64.2%)
Male	85776 (45.8%)	40509 (52.5%)	34544 (43.0%)	10723 (35.8%)
Completion of full-time education
No	80992 (43.2%)	28125 (36.5%)	37380 (46.5%)	15487 (51.7%)
Yes	106493 (56.8%)	48984 (63.5%)	43028 (53.5%)	14481 (48.3%)
Average total household income (per year)
<30,999£	84580 (45.1%)	36945 (47.9%)	35354 (44.0%)	12281 (41.0%)
≥30,999£	102905 (54.9%)	40164 (52.1%)	45054 (56.0%)	17687 (59.0%)
Townsend deprivation index
Low	61878 (33.0%)	24569 (31.9%)	27408 (34.1%)	9901 (33.0%)
Medium	61866 (33.0%)	25553 (33.1%)	26516 (33.0%)	9797 (32.7%)
High	63741 (34.0%)	26987 (35.0%)	26484 (32.9%)	10270 (34.3%)
Family history of cancer
No	138612 (73.9%)	57335 (74.4%)	59228 (73.7%)	22049 (73.6%)
Yes	48873 (26.1%)	19774 (25.6%)	21180 (26.3%)	7919 (26.4%)
Smoking status
Never	106872 (57.0%)	43933 (57.0%)	46081 (57.3%)	16858 (56.3%)
Former occasional smoker	22134 (11.8%)	8150 (10.6%)	9920 (12.3%)	4064 (13.6%)
Former regular smoker	43679 (23.3%)	17557 (22.8%)	18857 (23.5%)	7265 (24.2%)
Current smoker	14800 (7.9%)	7469 (9.7%)	5550 (6.9%)	1781 (5.9%)
Alcohol drinking status
Never	11695 (6.2%)	6040 (7.8%)	4487 (5.6%)	1168 (3.9%)
Occasional drinker	39091 (20.9%)	19494 (25.3%)	15208 (18.9%)	4389 (14.6%)
Regular drinker	136699 (72.9%)	51575 (66.9%)	60713 (75.5%)	24411 (81.5%)
Physical activity (days/week)	2.5 (1.0, 4.0)	2.5 (1.0, 4.0)	2.5 (1.5, 4.0)	3.0 (1.5, 4.0)
Sleep duration (hour)	7 (7, 8)	7 (7, 8)	7 (7, 8)	7 (7, 8)
BMI (kg/m2)	26.3 (23.7, 29.3)	26.8 (24.2, 30.0)	26.0 (23.6, 29.0)	25.5 (23.2, 28.3)
WHR	0.87 (0.80, 0.93)	0.88 (0.81, 0.94)	0.86 (0.79, 0.92)	0.84 (0.78, 0.91)
SBP (mmHg)	137 (125, 151)	137 (125, 150)	137 (125, 151)	137 (125, 151)
Dietary Energy intake, calories/d	2041 (1699, 2442)	2084 (1725, 2507)	2041 (1704, 2429)	1947 (1625, 2310)
MEDAS score	5.0 (4.0, 6.0)	4.0 (3.0, 4.0)	5.0 (5.0, 6.0)	7.0 (7.0, 8.0)
MIND score	6.5 (5.0, 7.5)	4.5 (4.0, 6.5)	7.0 (5.5, 8.0)	8.0 (7.0, 9.0)
Footnotes: BMI body mass index, WHR waist-hip ratio, SBP systolic blood pressure, MEDAS mediterranean diet adherence screener, MIND Mediterranean-DASH Diet Intervention for Neurodegenerative Delay. Values for categorical factors are presented as n (percentage), and for continuous variables are presented as median (P25, P75).

## Sheet: Supplementary Data 3
Table S3. Characteristics of participants by tertiles of MIND score of 187,485 participants in the analysis for associations between diet scores and cancer risk
Characteristics	Overall (N=187,485)	MIND score
		Tertile 1 (N=71,846)	Tertile 2 (N=55,306)	Tertile 3 (N=60,333)
Age at recruitment (year)	57 (49, 62)	55 (48, 62)	57 (50, 62)	58 (51, 63)
Sex
Female	101709 (54.2%)	34036 (47.4%)	30365 (54.9%)	37308 (61.8%)
Male	85776 (45.8%)	37810 (52.6%)	24941 (45.1%)	23025 (38.2%)
Completion of full-time education
No	80992 (43.2%)	26233 (36.5%)	24535 (44.4%)	30224 (50.1%)
Yes	106493 (56.8%)	45613 (63.5%)	30771 (55.6%)	30109 (49.9%)
Average total household income (per year)
<30,999£	84580 (45.1%)	34538 (48.1%)	24774 (44.8%)	25268 (41.9%)
≥30,999£	102905 (54.9%)	37308 (51.9%)	30532 (55.2%)	35065 (58.1%)
Townsend deprivation index
Low	61878 (33.0%)	22565 (31.4%)	18610 (33.6%)	20703 (34.3%)
Medium	61866 (33.0%)	23561 (32.8%)	18340 (33.2%)	19965 (33.1%)
High	63741 (34.0%)	25720 (35.8%)	18356 (33.2%)	19665 (32.6%)
Family history of cancer
No	138612 (73.9%)	53643 (74.7%)	40857 (73.9%)	44112 (73.1%)
Yes	48873 (26.1%)	18203 (25.3%)	14449 (26.1%)	16221 (26.9%)
Smoking status
Never	106872 (57.0%)	40449 (56.3%)	31625 (57.2%)	34798 (57.7%)
Former occasional smoker	22134 (11.8%)	7579 (10.5%)	6605 (11.9%)	7950 (13.2%)
Former regular smoker	43679 (23.3%)	16545 (23.0%)	12894 (23.3%)	14240 (23.6%)
Current smoker	14800 (7.9%)	7273 (10.1%)	4182 (7.6%)	3345 (5.5%)
Alcohol drinking status
Never	11695 (6.2%)	5725 (8.0%)	3371 (6.1%)	2599 (4.3%)
Occasional drinker	39091 (20.9%)	18056 (25.1%)	11190 (20.2%)	9845 (16.3%)
Regular drinker	136699 (72.9%)	48065 (66.9%)	40745 (73.7%)	47889 (79.4%)
Physical activity (days/week)	2.5 (1.0, 4.0)	2.5 (1.0, 4.0)	2.5 (1.5, 4.0)	3.0 (1.5, 4.0)
Sleep duration (hour)	7 (7, 8)	7 (7, 8)	7 (7, 8)	7 (7, 8)
BMI (kg/m2)	26.3 (23.7, 29.3)	26.9 (24.2, 30.3)	26.2 (23.7, 29.3)	25.6 (23.3, 28.5)
WHR	0.87 (0.80, 0.93)	0.88 (0.81, 0.94)	0.86 (0.80, 0.93)	0.85 (0.78, 0.91)
SBP (mmHg)	137 (125, 151)	137 (125, 150)	137 (125, 151)	137 (125, 151)
Dietary Energy intake, calories/d	2041 (1699, 2442)	2036 (1665, 2472)	2043 (1705, 2435)	2045 (1729, 2416)
MEDAS score	5.0 (4.0, 6.0)	4.0 (3.0, 5.0)	5.0 (4.0, 6.0)	6.0 (5.0, 7.0)
MIND score	6.5 (5.0, 7.5)	4.5 (4.0, 5.0)	6.5 (6.0, 7.0)	8.5 (7.5, 9.0)
Footnotes: BMI body mass index, WHR waist-hip ratio, SBP systolic blood pressure, MEDAS mediterranean diet adherence screener, MIND Mediterranean-DASH Diet Intervention for Neurodegenerative Delay. Values for categorical factors are presented as n (percentage), and for continuous variables are presented as median (P25, P75).

## Sheet: Supplementary Data 4
Table S4. Baseline characteristics of 202,303 participants in the analysis for metabolomic biomarkers identification
Characteristics	Participants (N=202,303)	Non-cancer (N=171,692)	Overall Cancer (N=30,611)
Age at recruitment (year)	56 (49, 62)	55 (48, 61)	60 (54, 64)
Sex
Female	113401 (56.1%)	97699 (56.9%)	15702 (51.3%)
Male	88902 (43.9%)	73993 (43.1%)	14909 (48.7%)
Completion of full-time education
No	70080 (34.6%)	60252 (35.1%)	9828 (32.1%)
Yes	132223 (65.4%)	111440 (64.9%)	20783 (67.9%)
Average total household income
<30,999	105748 (52.3%)	87942 (51.2%)	17806 (58.2%)
≥30,999	96555 (47.7%)	83750 (48.8%)	12805 (41.8%)
Townsend deprivation index
Low	66765 (33.0%)	55950 (32.6%)	10815 (35.3%)
Medium	66759 (33.0%)	56553 (32.9%)	10206 (33.3%)
High	68779 (34.0%)	59189 (34.5%)	9590 (31.3%)
Family history of cancer
No	149523 (73.9%)	127951 (74.5%)	21572 (70.5%)
Yes	52780 (26.1%)	43741 (25.5%)	9039 (29.5%)
Smoking status
Never	115959 (57.3%)	99909 (58.2%)	16050 (52.4%)
Former occasional smoker	23214 (11.5%)	19545 (11.4%)	3669 (12.0%)
Former regular smoker	42196 (20.9%)	34655 (20.2%)	7541 (24.6%)
Current smoker	20934 (10.3%)	17583 (10.2%)	3351 (10.9%)
Alcohol drinking status
Never	14427 (7.1%)	12429 (7.2%)	1998 (6.5%)
Occasional drinker	44721 (22.1%)	38392 (22.4%)	6329 (20.7%)
Regular drinker	143155 (70.8%)	120871 (70.4%)	22284 (72.8%)
Physical activity (days/week)	2.5 (1.0, 4.0)	2.5 (1.0, 4.0)	2.5 (1.5, 4.0)
Sleep duration (hour)	7 (7, 8)	7 (7, 8)	7 (7, 8)
BMI (kg/m2)	26.4 (23.9, 29.4)	26.3 (23.9, 29.4)	26.5 (24.0, 29.4)
WHR	0.86 (0.80, 0.93)	0.86 (0.79, 0.92)	0.88 (0.81, 0.94)
SBP (mmHg)	137 (125, 151)	136 (124, 150)	140 (127, 154)
Footnotes: BMI body mass index, WHR waist-hip ratio, SBP systolic blood pressure, MEDAS mediterranean diet adherence screener, MIND Mediterranean-DASH Diet Intervention for Neurodegenerative Delay. Values for categorical factors are presented as n (percentage), and for continuous variables are presented as median (P25, P75).

## Sheet: Supplementary Data 5
Table S5. Incident events of 22 specific types of cancers of 202,303 participants in the analysis for metabolites identification
Abbreviation	Incident event	(%)
Overall cancer	12335	0.1524
Head and neck cancer	193	0.0024
Esophagus cancer	185	0.0023
Stomach cancer	103	0.0013
Colorectal cancer	959	0.0185
Liver cancer	95	0.0012
Gallbladder cancer	55	0.0007
Pancreas cancer	167	0.0021
Lung cancer	593	0.0073
Malignant melanoma	510	0.0063
Breast cancer	1755	0.0217
Uterus and cervix cancer	294	0.0036
Ovary cancer	182	0.0022
Prostate cancer	1709	0.0211
Testis cancer	25	0.0003
Kidney cancer	231	0.0028
Bladder cancer	182	0.0022
Brain cancer	121	0.0015
Thyroid cancer	71	0.0009
Hodgkin lymphoma	19	0.0002
Non–Hodgkin lymphoma	393	0.0048
Multiple myeloma	178	0.0022

## Sheet: Supplementary Data 6
Table S6. Baseline characteristics of 85,669 participants for the analysis of the mediating roles of metabolites
Characteristics	Participants (N=85,669)	Non-cancer (N=74,544)	Overall Cancer (N=11,125)
Age at recruitment (year)	55 (48, 61)	55 (48, 61)	60 (54, 64)
Sex
Female	48840 (57.0%)	43178 (57.9%)	5662 (50.9%)
Male	36829 (43.0%)	31366 (42.1%)	5463 (49.1%)
Completion of full-time education
No	37706 (44.0%)	32977 (44.2%)	4729 (42.5%)
Yes	47963 (56.0%)	41567 (55.8%)	6396 (57.5%)
Average total household income (per year)
<30,999£	37503 (43.8%)	32033 (43.0%)	5470 (49.2%)
≥30,999£	48166 (56.2%)	42511 (57.0%)	5655 (50.8%)
Townsend deprivation index
Low	29410 (34.3%)	25357 (34.0%)	4053 (36.4%)
Medium	28386 (33.1%)	24609 (33.0%)	3777 (34.0%)
High	27873 (32.5%)	24578 (33.0%)	3295 (29.6%)
Family history of cancer
No	62787 (73.3%)	54995 (73.8%)	7792 (70.0%)
Yes	22882 (26.7%)	19549 (26.2%)	3333 (30.0%)
Smoking status
Never	50639 (59.1%)	44604 (59.8%)	6035 (54.2%)
Former occasional smoker	10152 (11.9%)	8799 (11.8%)	1353 (12.2%)
Former regular smoker	18255 (21.3%)	15377 (20.6%)	2878 (25.9%)
Current smoker	6623 (7.7%)	5764 (7.7%)	859 (7.7%)
Alcohol drinking status
Never	5021 (5.9%)	4418 (5.9%)	603 (5.4%)
Occasional drinker	17733 (20.7%)	15624 (21.0%)	2109 (19.0%)
Regular drinker	62915 (73.4%)	54502 (73.1%)	8413 (75.6%)
Physical activity (days/week)	2.5 (1.5, 4.0)	2.5 (1.0, 4.0)	2.5 (1.5, 4.0)
Sleep duration (hour)	7 (7, 8)	7 (7, 8)	7 (7, 8)
BMI (kg/m2)	25.9 (23.5, 28.9)	25.9 (23.5, 28.9)	26.1 (23.7, 28.9)
WHR	0.85 (0.79, 0.92)	0.85 (0.79, 0.91)	0.87 (0.80, 0.93)
SBP (mmHg)	136 (124, 150)	135 (124, 149)	139 (127, 153)
Dietary Energy intake, calories/d	2043 (1700, 2439)	2039 (1697, 2436)	2074 (1723, 2458)
MEDAS score	6.5 (5.0, 7.5)	6.5 (5.0, 7.5)	6.5 (5.0, 7.5)
MIND score	5.0 (4.0, 6.0)	5.0 (4.0, 6.0)	5.0 (4.0, 6.0)
Footnotes: BMI body mass index, WHR waist-hip ratio, SBP systolic blood pressure, MEDAS mediterranean diet adherence screener, MIND Mediterranean-DASH Diet Intervention for Neurodegenerative Delay. Values for categorical factors are presented as n (percentage), and for continuous variables are presented as median (P25, P75).

## Sheet: Supplementary Data 7
Table S7. Associations of the MEDAS and MIND scores with overall cancer risk of 187,485 participants in the analysis for associations between diet scores and cancer risk
Diet score	N	Incidence	Model 1	Model 2	Model 3
			(HR [95%CI])	(HR [95%CI])	(HR [95%CI])
MEDAS score
Tertile1 (0 [<4])	77109	10842	Reference	Reference	Reference
Tertile2 (4 [<6])	80408	11360	0.876 (0.854, 0.899)	0.849 (0.827, 0.872)	0.858 (0.835, 0.881)
Tertile3 (6 [≤11])	29968	4189	0.849 (0.819, 0.879)	0.802 (0.773, 0.831)	0.818 (0.789, 0.849)
Continuous*	187485	26391	0.955 (0.948, 0.962)	0.942 (0.934, 0.949)	0.946 (0.938, 0.953)
Ptrend			7.53×10-21	1.24×10-24	2.16×10-31
MIND score
Tertile1 (0 [<5.5])	71846	9936	Reference	Reference	Reference
Tertile2 (5.5 [<7.0])	55306	7901	0.907 (0.880, 0.934)	0.885 (0.859, 0.911)	0.892 (0.866, 0.919)
Tertile3 (7.0 [≤13.5])	60333	8554	0.838 (0.815, 0.863)	0.795 (0.772, 0.819)	0.808 (0.784, 0.832)
Continuous*	187485	26391	0.957 (0.951, 0.963)	0.945 (0.938, 0.951)	0.948 (0.942, 0.955)
Ptrend			3.25×10-33	3.22×10-53	1.37×10-49
Footnotes: Crude and adjusted HRs and 95%CIs of diet scores were obtained using the Cox regression model (two-sided Wald test). Model 1: adjusted for energy intake; Model 2: further adjusted for demographic factors (including sex, completion of full-time education, average total household income, Townsend deprivation index, and family history of cancer); Model 3: further adjusted for behavioral r…

## Sheet: Supplementary Data 8
Table S8. Associations of tertiles of MEDAS and MIND scores with 22 specific types of cancer risk of 187,485 participants in the analysis for associations between diet scores and cancer risk
Diet score	N	Incidence	HR (95%CI)
Head and neck cancer
MEDAS score
Tertile1 (0 [<4])	66411	144	Reference
Tertile2 (4 [<6])	69184	136	0.844 (0.665, 1.072)
Tertile3 (6 [≤11])	25845	66	1.093 (0.809, 1.478)
MIND score
Tertile1 (0 [<5.5])	62050	140	Reference
Tertile2 (5.5 [<7.0])	47512	107	0.925 (0.718, 1.193)
Tertile3 (7.0 [≤13.5])	51878	99	0.752 (0.576, 0.981)
Esophagus cancer
MEDAS score
Tertile1 (0 [<4])	66420	153	Reference
Tertile2 (4 [<6])	69165	117	0.732 (0.573, 0.936)
Tertile3 (6 [≤11])	25816	37	0.680 (0.470, 0.981)
MIND score
Tertile1 (0 [<5.5])	62050	140	Reference
Tertile2 (5.5 [<7.0])	47493	88	0.805 (0.615, 1.053)
Tertile3 (7.0 [≤13.5])	51858	79	0.687 (0.517, 0.913)
Stomach cancer
MEDAS score
Tertile1 (0 [<4])	66367	100	Reference
Tertile2 (4 [<6])	69128	80	0.750 (0.556, 1.012)
Tertile3 (6 [≤11])	25803	24	0.644 (0.408, 1.016)
MIND score
Tertile1 (0 [<5.5])	62000	90	Reference
Tertile2 (5.5 [<7.0])	47456	51	0.719 (0.508, 1.016)
Tertile3 (7.0 [≤13.5])	51842	63	0.818 (0.586, 1.140)
Colorectal cancer
MEDAS score
Tertile1 (0 [<4])	67088	821	Reference
Tertile2 (4 [<6])	69802	844	0.859 (0.779, 0.947)
Tertile3 (6 [≤11])	26070	291	0.781 (0.681, 0.896)
MIND score
Tertile1 (0 [<5.5])	62670	760	Reference
Tertile2 (5.5 [<7.0])	47978	573	0.870 (0.780, 0.970)
Tertile3 (7.0 [≤13.5])	52402	623	0.805 (0.722, 0.897)
Liver cancer
MEDAS score
Tertile1 (0 [<4])	66357	90	Reference
Tertile2 (4 [<6])	69126	78	0.801 (0.588, 1.091)
Tertile3 (6 [≤11])	25803	24	0.697 (0.440, 1.106)
MIND score
Tertile1 (0 [<5.5])	61995	85	Reference
Tertile2 (5.5 [<7.0])	47453	48	0.703 (0.492, 1.004)
Tertile3 (7.0 [≤13.5])	51838	59	0.787 (0.559, 1.110)
Gallbladder cancer
MEDAS score
Tertile1 (0 [<4])	66306	39	Reference
Tertile2 (4 [<6])	69094	46	1.068 (0.692, 1.648)
Tertile3 (6 [≤11])	25796	17	1.087 (0.605, 1.954)
MIND score
Tertile1 (0 [<5.5])	61944	34	Reference
Tertile2 (5.5 [<7.0])	47443	38	1.365 (0.856, 2.177)
Tertile3 (7.0 [≤13.5])	51809	30	0.976 (0.589, 1.618)
Pancreas cancer
MEDAS score
Tertile1 (0 [<4])	66450	189	Reference
Tertile2 (4 [<6])	69227	179	0.821 (0.665, 1.012)
Tertile3 (6 [≤11])	25852	73	0.884 (0.668, 1.169)
MIND score
Tertile1 (0 [<5.5])	62077	167	Reference
Tertile2 (5.5 [<7.0])	47536	131	0.903 (0.717, 1.137)
Tertile3 (7.0 [≤13.5])	51916	137	0.807 (0.639, 1.019)
Lung cancer
MEDAS score
Tertile1 (0 [<4])	66267	485	Reference
Tertile2 (4 [<6])	69048	411	0.784 (0.686, 0.897)
Tertile3 (6 [≤11])	25779	131	0.684 (0.560, 0.834)
MIND score
Tertile1 (0 [<5.5])	62369	459	Reference
Tertile2 (5.5 [<7.0])	47716	311	0.854 (0.739, 0.988)
Tertile3 (7.0 [≤13.5])	52036	257	0.658 (0.562, 0.771)
Malignant melanoma
MEDAS score
Tertile1 (0 [<4])	66668	401	Reference
Tertile2 (4 [<6])	69549	501	0.981 (0.858, 1.121)
Tertile3 (6 [≤11])	25937	158	0.783 (0.648, 0.945)
MIND score
Tertile1 (0 [<5.5])	62301	391	Reference
Tertile2 (5.5 [<7.0])	47729	324	0.906 (0.781, 1.051)
Tertile3 (7.0 [≤13.5])	52124	345	0.776 (0.669, 0.901)
Breast cancer
MEDAS score
Tertile1 (0 [<4])	66267	1301	Reference
Tertile2 (4 [<6])	69048	1534	0.826 (0.766, 0.890)
Tertile3 (6 [≤11])	25779	660	0.799 (0.726, 0.880)
MIND score
Tertile1 (0 [<5.5])	63107	1197	Reference
Tertile2 (5.5 [<7.0])	48436	1031	0.861 (0.791, 0.936)
Tertile3 (7.0 [≤13.5])	53046	1267	0.786 (0.725, 0.852)
Uterus and cervix cancer
MEDAS score
Tertile1 (0 [<4])	66267	228	Reference
Tertile2 (4 [<6])	69273	225	0.757 (0.628, 0.913)
Tertile3 (6 [≤11])	25877	98	0.784 (0.615, 1.000)
MIND score
Tertile1 (0 [<5.5])	62100	190	Reference
Tertile2 (5.5 [<7.0])	47588	183	1.022 (0.833, 1.254)
Tertile3 (7.0 [≤13.5])	51957	178	0.782 (0.633, 0.964)
Ovary cancer
MEDAS score
Tertile1 (0 [<4])	66394	127	Reference
Tertile2 (4 [<6])	69191	143	0.803 (0.630, 1.023)
Tertile3 (6 [≤11])	25839	60	0.778 (0.568, 1.066)
MIND score
Tertile1 (0 [<5.5])	62017	107	Reference
Tertile2 (5.5 [<7.0])	47515	110	1.039 (0.795, 1.359)
Tertile3 (7.0 [≤13.5])	51892	113	0.813 (0.620, 1.067)
Prostate cancer
MEDAS score
Tertile1 (0 [<4])	68099	1832	Reference
Tertile2 (4 [<6])	70793	1745	0.849 (0.795, 0.908)
Tertile3 (6 [≤11])	26375	596	0.853 (0.777, 0.938)
MIND score
Tertile1 (0 [<5.5])	63587	1677	Reference
Tertile2 (5.5 [<7.0])	48680	1275	0.913 (0.849, 0.983)
Tertile3 (7.0 [≤13.5])	53000	1221	0.794 (0.737, 0.857)
Testis cancer
MEDAS score
Tertile1 (0 [<4])	66292	15	Reference
Tertile2 (4 [<6])	69060	12	0.463 (0.231, 0.928)
Tertile3 (6 [≤11])	25785	6	0.686 (0.277, 1.699)
MIND score
Tertile1 (0 [<5.5])	61932	22	Reference
Tertile2 (5.5 [<7.0])	47414	9	0.525 (0.241, 1.144)
Tertile3 (7.0 [≤13.5])	51791	12	0.640 (0.312, 1.312)
Kidney cancer
MEDAS score
Tertile1 (0 [<4])	66504	237	Reference
Tertile2 (4 [<6])	69262	214	0.832 (0.689, 1.004)
Tertile3 (6 [≤11])	25830	51	0.555 (0.407, 0.755)
MIND score
Tertile1 (0 [<5.5])	62125	215	Reference
Tertile2 (5.5 [<7.0])	47545	140	0.813 (0.656, 1.008)
Tertile3 (7.0 [≤13.5])	51926	147	0.786 (0.633, 0.976)
Bladder cancer
MEDAS score
Tertile1 (0 [<4])	66440	173	Reference
Tertile2 (4 [<6])	69193	145	0.772 (0.617, 0.967)
Tertile3 (6 [≤11])	25833	54	0.821 (0.600, 1.124)
MIND score
Tertile1 (0 [<5.5])	62064	154	Reference
Tertile2 (5.5 [<7.0])	47516	111	0.901 (0.705, 1.152)
Tertile3 (7.0 [≤13.5])	51886	107	0.799 (0.620, 1.030)
Brain cancer
MEDAS score
Tertile1 (0 [<4])	66397	130	Reference
Tertile2 (4 [<6])	69175	127	0.808 (0.630, 1.037)
Tertile3 (6 [≤11])	25810	31	0.519 (0.348, 0.774)
MIND score
Tertile1 (0 [<5.5])	62028	118	Reference
Tertile2 (5.5 [<7.0])	47482	77	0.749 (0.561, 1.000)
Tertile3 (7.0 [≤13.5])	51872	93	0.762 (0.576, 1.008)
Thyroid cancer
MEDAS score
Tertile1 (0 [<4])	66327	60	Reference
Tertile2 (4 [<6])	69107	59	0.793 (0.550, 1.144)
Tertile3 (6 [≤11])	25796	17	0.561 (0.323, 0.974)
MIND score
Tertile1 (0 [<5.5])	61971	61	Reference
Tertile2 (5.5 [<7.0])	47448	43	0.787 (0.531, 1.167)
Tertile3 (7.0 [≤13.5])	51811	32	0.476 (0.307, 0.739)
Hodgkin lymphoma
MEDAS score
Tertile1 (0 [<4])	66285	18	Reference
Tertile2 (4 [<6])	69066	18	0.979 (0.502, 1.911)
Tertile3 (6 [≤11])	25784	5	0.740 (0.267, 2.056)
MIND score
Tertile1 (0 [<5.5])	61928	18	Reference
Tertile2 (5.5 [<7.0])	47415	10	0.728 (0.334, 1.588)
Tertile3 (7.0 [≤13.5])	51792	13	0.888 (0.422, 1.869)
Non–Hodgkin lymphoma
MEDAS score
Tertile1 (0 [<4])	66590	323	Reference
Tertile2 (4 [<6])	69398	350	0.891 (0.764, 1.039)
Tertile3 (6 [≤11])	25891	112	0.747 (0.599, 0.932)
MIND score
Tertile1 (0 [<5.5])	62215	305	Reference
Tertile2 (5.5 [<7.0])	47637	232	0.862 (0.726, 1.024)
Tertile3 (7.0 [≤13.5])	52027	248	0.771 (0.649, 0.917)
Multiple myeloma
MEDAS score
Tertile1 (0 [<4])	66419	152	Reference
Tertile2 (4 [<6])	69203	155	0.823 (0.655, 1.033)
Tertile3 (6 [≤11])	25835	56	0.770 (0.562, 1.055)
MIND score
Tertile1 (0 [<5.5])	62054	144	Reference
Tertile2 (5.5 [<7.0])	47508	103	0.802 (0.622, 1.035)
Tertile3 (7.0 [≤13.5])	51895	116	0.749 (0.582, 0.963)
Leukemia
MEDAS score
Tertile1 (0 [<4])	66447	180	Reference
Tertile2 (4 [<6])	69226	178	0.816 (0.661, 1.007)
Tertile3 (6 [≤11])	25840	61	0.740 (0.549, 0.996)
MIND score
Tertile1 (0 [<5.5])	62075	165	Reference
Tertile2 (5.5 [<7.0])	47545	140	0.963 (0.768, 1.209)
Tertile3 (7.0 [≤13.5])	51893	114	0.660 (0.517, 0.843)
Footnotes: Adjusted for dietary energy intake, sex, completion of full-time education, average total household income, Townsend deprivation index, family history of cancer, smoking status, alcohol drinking status, physical activity, sleep duration, BMI, WHR, and SBP. HRs and 95%CIs of diet scores were obtained using the Cox regression model (two-sided Wald test).

## Sheet: Supplementary Data 9
Table S9. Association of MEDAS and MIND scores with specific cancer risk, stratified by basic characteristics of 187,485 participants in the analysis for associations between diet scores and cancer risk
Diet score	Group	HR (95%CI)		Pinteraction
Stomach cancer
	Smoking status
MEDAS score	No	0.996 (0.734, 1.351)		0.012
MEDAS score	Yes	0.626 (0.467, 0.839)
MIND score	No	1.040 (0.803, 1.347)		0.04
MIND score	Yes	0.774 (0.615, 0.975)
Colorectal cancer
	Sex
MEDAS score	Female	0.95 (0.862, 1.046)		0.013
MEDAS score	Male	0.816 (0.746, 0.892)
MIND score	Female	0.965 (0.889, 1.049)		0.006
MIND score	Male	0.842 (0.782, 0.906)
	Smoking status
MEDAS score	No	0.773 (0.702, 0.851)		0.0002
MEDAS score	Yes	0.976 (0.893, 1.067)
MIND score	No	0.830 (0.767, 0.899)		0.007
MIND score	Yes	0.952 (0.883, 1.027)
Liver cancer
	BMI
MEDAS score	<25 kg/m2	1.172 (0.782, 1.757)		0.009
MEDAS score	≥25 kg/m2	0.694 (0.536, 0.899)
Pancreas cancer
	Sex
MIND score	Female	1.052 (0.89, 1.244)		0.019
MIND score	Male	0.760 (0.644, 0.896)
Lung cancer
	Smoking status
MIND score	No	0.951 (0.792, 1.143)		0.001
MIND score	Yes	0.736 (0.676, 0.802)
Hodgkin lymphoma
	Completion of full-time education
MEDAS score	No	1.366 (0.663, 2.813)		0.024
MEDAS score	Yes	0.595 (0.309, 1.147)
Leukemia
	Completion of full-time education
MIND score	No	0.707 (0.587, 0.851)		0.046
MIND score	Yes	0.898 (0.771, 1.046)
Footnotes: Adjusted for dietary energy intake, sex, completion of full-time education, average total household income, Townsend deprivation index, family history of cancer, smoking status, alcohol drinking status, physical activity, sleep duration, BMI, WHR, and SBP. HRs and 95%CIs of diet scores were obtained using the Cox regression model (two-sided Wald test).

[truncated: 19 more sheets: Supplementary Data 10, Supplementary Data 11, Supplementary Data 12, Supplementary Data 13, Supplementary Data 14, Supplementary Data 15, Supplementary Data 16, Supplementary Data 17, Supplementary Data 18, Supplementary Data 19, Supplementary Data 20, Supplementary Data 21, Supplementary Data 22, Supplementary Data 23, Supplementary Data 24, Supplementary Data 25, Supplementary Data 26, Supplementary Data 27, Supplementary Data 28]
