# Supplementary material for: Effects of diets on risks of cancer and the mediating role of metabolites
Source: Nat Commun. 2024 Jul 13;15:5903. doi: 10.1038/s41467-024-50258-4 (PMC11246454; doi:10.1038/s41467-024-50258-4)
Supplement: Supplementary file 5 — Source data [file 41467_2024_50258_MOESM5_ESM.xlsx]

## Sheet: Data for Figure 1
Diet Adherence	N	Inicidence	HR_model 1	LCL_model 1	UCL_model 1	HR_model 2	LCL_model 2	UCL_model 2	HR_model 3	LCL_model 3	UCL_model 3
MEDAS score
Tertile 1 (0 [<4])	77109	10842	1	1	1	1	1	1	1	1	1
Tertile 2 (4 [<6])	80408	11360	0.876	0.854	0.889	0.849	0.827	0.872	0.858	0.835	0.881
Tertile 3 (6 [<11])	29968	4189	0.849	0.819	0.879	0.802	0.773	0.831	0.818	0.789	0.849
Continuous	187485	26391	0.955	0.948	0.962	0.942	0.934	0.949	0.946	0.938	0.953
MIND score
Tertile 1 (0 [<5.5])	71846	9936	1	1	1	1	1	1	1	1	1
Tertile 2 (5.5 [<7.0])	55306	7901	0.907	0.88	0.934	0.885	0.859	0.911	0.892	0.866	0.919
Tertile 3 (7.0 [<13.5])	60333	8554	0.838	0.815	0.863	0.795	0.772	0.819	0.808	0.784	0.832
Continuous	187485	26391	0.957	0.951	0.963	0.945	0.938	0.951	0.948	0.942	0.955

## Sheet: Data for Figure 2
	Label_data		P_value	HR	LCL	UCL	Zmetabolite	id	Va	metabolite	hjust	angle	group			new_base_data
		1	0.429298	1.12906	0.835585	1.52562	Metabolite1	1	Metabolite1	Average Diameter for HDL Particles	0	89.1818	Head and neck cancer				group	start	end	title	length	id	hjust	angle
		2	0.800986	0.964625	0.72902	1.27637	Metabolite2	2	Metabolite2	Total Cholines	0	87.5455	Head and neck cancer				Bladder cancer	0	9.8	4.9	10	1	0	88.4348
		3	0.0435627	0.749001	0.565706	0.991685	Metabolite3	3	Metabolite3	Omega-3 Fatty Acids	0	85.9091	Head and neck cancer				Brain cancer	10	19.8	14.9	10	2	0	72.7826
		4	0.679755	1.05455	0.819493	1.35703	Metabolite4	4	Metabolite4	Tyrosine	0	84.2727	Head and neck cancer				Breast cancer	20	29.8	24.9	10	3	0	57.1304
		5	0.216428	0.85806	0.673135	1.09379	Metabolite5	5	Metabolite5	Glucose	0	82.6364	Head and neck cancer				Colorectal cancer	30	39.8	34.9	10	4	0	41.4783
		6	0.205921	0.838097	0.637434	1.10193	Metabolite6	6	Metabolite6	Citrate	0	81	Head and neck cancer				Esophagus cancer	40	49.8	44.9	10	5	0	25.8261
		7	0.962116	1.00634	0.775261	1.3063	Metabolite7	7	Metabolite7	Free Cholesterol in Very Small VLDL	0	79.3636	Head and neck cancer				Gallbladder cancer	50	59.8	54.9	10	6	0	10.1739
		8	0.218431	1.17281	0.909869	1.51174	Metabolite8	8	Metabolite8	Free Cholesterol in IDL	0	77.7273	Head and neck cancer				Head and neck cancer	60	69.8	64.9	10	7	0	-5.47826
		9	0.457785	0.898416	0.677131	1.19202	Metabolite9	9	Metabolite9	Triglycerides in Medium LDL	0	76.0909	Head and neck cancer				Hodgkin lymphoma	70	79.8	74.9	10	8	0	-21.1304
		10	0.295879	1.14124	0.890832	1.46203	Metabolite10	10	Metabolite10	Phospholipids in Small LDL	0	74.4545	Head and neck cancer				Kidney cancer	80	89.8	84.9	10	9	0	-36.7826
		11	0.185333	1.24937	0.898692	1.73689	Metabolite11	11	Metabolite11	Average Diameter for HDL Particles	0	72.8182	Esophagus cancer				Leukemia	90	99.8	94.9	10	10	0	-52.4348
		12	0.497076	0.900124	0.664375	1.21953	Metabolite12	12	Metabolite12	Total Cholines	0	71.1818	Esophagus cancer				Liver cancer	100	109.8	104.9	10	11	0	-68.087
		13	0.0109474	0.671324	0.493874	0.912533	Metabolite13	13	Metabolite13	Omega-3 Fatty Acids	0	69.5455	Esophagus cancer				Lung cancer	110	119.8	114.9	10	12	0	-83.7391
		14	0.752808	1.04451	0.796537	1.36969	Metabolite14	14	Metabolite14	Tyrosine	0	67.9091	Esophagus cancer				Malignant melanoma	120	129.8	124.9	10	13	1	80.6087
		15	0.778102	0.963406	0.743355	1.2486	Metabolite15	15	Metabolite15	Glucose	0	66.2727	Esophagus cancer				Multiple myeloma	130	139.8	134.9	10	14	1	64.9565
		16	0.722183	1.05164	0.796748	1.38808	Metabolite16	16	Metabolite16	Citrate	0	64.6364	Esophagus cancer				Non–Hodgkin lymphoma	140	149.8	144.9	10	15	1	49.3043
		17	0.058044	0.743004	0.546493	1.01018	Metabolite17	17	Metabolite17	Free Cholesterol in Very Small VLDL	0	63	Esophagus cancer				Ovary cancer	150	159.8	154.9	10	16	1	33.6522
		18	0.0182659	0.708707	0.532464	0.943286	Metabolite18	18	Metabolite18	Free Cholesterol in IDL	0	61.3636	Esophagus cancer				Pancreas cancer	160	169.8	164.9	10	17	1	18
		19	0.156254	0.795025	0.578983	1.09168	Metabolite19	19	Metabolite19	Triglycerides in Medium LDL	0	59.7273	Esophagus cancer				Prostate cancer	170	179.8	174.9	10	18	1	2.34783
		20	0.00196003	0.632336	0.47309	0.845184	Metabolite20	20	Metabolite20	Phospholipids in Small LDL	0	58.0909	Esophagus cancer				Stomach cancer	180	189.8	184.9	10	19	1	-13.3043
		21	0.267278	0.774326	0.492809	1.21666	Metabolite21	21	Metabolite21	Average Diameter for HDL Particles	0	56.4545	Stomach cancer				Testis cancer	190	199.8	194.9	10	20	1	-28.9565
		22	0.0367005	0.69317	0.491491	0.977604	Metabolite22	22	Metabolite22	Total Cholines	0	54.8182	Stomach cancer				Thyroid cancer	200	209.8	204.9	10	21	1	-44.6087
		23	0.329006	0.837343	0.586274	1.19593	Metabolite23	23	Metabolite23	Omega-3 Fatty Acids	0	53.1818	Stomach cancer				Uterus and cervix cancer	210	219.8	214.9	10	22	1	-60.2609
		24	0.478443	0.876427	0.608577	1.26216	Metabolite24	24	Metabolite24	Tyrosine	0	51.5455	Stomach cancer				NA	NA	NA	NA	NA	23	1	-75.913
		25	0.932331	1.01401	0.735422	1.39814	Metabolite25	25	Metabolite25	Glucose	0	49.9091	Stomach cancer
		26	0.186011	0.777139	0.534827	1.12924	Metabolite26	26	Metabolite26	Citrate	0	48.2727	Stomach cancer
		27	0.598903	0.909241	0.63783	1.29614	Metabolite27	27	Metabolite27	Free Cholesterol in Very Small VLDL	0	46.6364	Stomach cancer
		28	0.358549	0.851226	0.603544	1.20055	Metabolite28	28	Metabolite28	Free Cholesterol in IDL	0	45	Stomach cancer
		29	0.0807322	0.69211	0.457942	1.04602	Metabolite29	29	Metabolite29	Triglycerides in Medium LDL	0	43.3636	Stomach cancer
		30	0.371104	0.855195	0.60701	1.20485	Metabolite30	30	Metabolite30	Phospholipids in Small LDL	0	41.7273	Stomach cancer
		31	0.411904	0.942405	0.817901	1.08586	Metabolite31	31	Metabolite31	Average Diameter for HDL Particles	0	40.0909	Colorectal cancer
		32	0.0122319	0.854376	0.755402	0.966318	Metabolite32	32	Metabolite32	Total Cholines	0	38.4545	Colorectal cancer
		33	0.00126898	0.822258	0.729997	0.926178	Metabolite33	33	Metabolite33	Omega-3 Fatty Acids	0	36.8182	Colorectal cancer
		34	0.793337	0.985082	0.880313	1.10232	Metabolite34	34	Metabolite34	Tyrosine	0	35.1818	Colorectal cancer
		35	0.93796	1.00433	0.900843	1.1197	Metabolite35	35	Metabolite35	Glucose	0	33.5455	Colorectal cancer
		36	0.00487133	0.841396	0.746087	0.948881	Metabolite36	36	Metabolite36	Citrate	0	31.9091	Colorectal cancer
		37	0.00377843	0.836662	0.74154	0.943985	Metabolite37	37	Metabolite37	Free Cholesterol in Very Small VLDL	0	30.2727	Colorectal cancer
		38	0.00408676	0.842297	0.749185	0.946982	Metabolite38	38	Metabolite38	Free Cholesterol in IDL	0	28.6364	Colorectal cancer
		39	0.0819617	0.89465	0.78918	1.01422	Metabolite39	39	Metabolite39	Triglycerides in Medium LDL	0	27	Colorectal cancer
		40	0.121514	0.912214	0.812061	1.02472	Metabolite40	40	Metabolite40	Phospholipids in Small LDL	0	25.3636	Colorectal cancer
		41	0.527669	1.15543	0.737954	1.80908	Metabolite41	41	Metabolite41	Average Diameter for HDL Particles	0	23.7273	Liver cancer
		42	0.964213	1.00926	0.674879	1.5093	Metabolite42	42	Metabolite42	Total Cholines	0	22.0909	Liver cancer
		43	0.957937	1.01003	0.696941	1.46378	Metabolite43	43	Metabolite43	Omega-3 Fatty Acids	0	20.4545	Liver cancer
		44	0.00368824	1.47158	1.13378	1.91002	Metabolite44	44	Metabolite44	Tyrosine	0	18.8182	Liver cancer
		45	0.466753	1.12694	0.816824	1.55479	Metabolite45	45	Metabolite45	Glucose	0	17.1818	Liver cancer
		46	0.267621	0.798703	0.536785	1.18842	Metabolite46	46	Metabolite46	Citrate	0	15.5455	Liver cancer
		47	0.517121	1.12968	0.781153	1.63369	Metabolite47	47	Metabolite47	Free Cholesterol in Very Small VLDL	0	13.9091	Liver cancer
		48	0.0694462	0.702627	0.480014	1.02848	Metabolite48	48	Metabolite48	Free Cholesterol in IDL	0	12.2727	Liver cancer
		49	0.259417	1.20315	0.872431	1.65924	Metabolite49	49	Metabolite49	Triglycerides in Medium LDL	0	10.6364	Liver cancer
		50	0.0530205	0.688173	0.471282	1.00488	Metabolite50	50	Metabolite50	Phospholipids in Small LDL	0	9	Liver cancer
		51	0.61447	1.19903	0.591688	2.42978	Metabolite51	51	Metabolite51	Average Diameter for HDL Particles	0	7.36364	Gallbladder cancer
		52	0.910305	0.962251	0.492647	1.87949	Metabolite52	52	Metabolite52	Total Cholines	0	5.72727	Gallbladder cancer
		53	0.79425	0.920625	0.494483	1.71401	Metabolite53	53	Metabolite53	Omega-3 Fatty Acids	0	4.09091	Gallbladder cancer
		54	0.93521	1.02396	0.578554	1.81227	Metabolite54	54	Metabolite54	Tyrosine	0	2.45455	Gallbladder cancer
		55	0.47939	1.2113	0.712122	2.06038	Metabolite55	55	Metabolite55	Glucose	0	0.818182	Gallbladder cancer
		56	0.47088	1.22989	0.700794	2.15845	Metabolite56	56	Metabolite56	Citrate	0	-0.818182	Gallbladder cancer
		57	0.65994	0.867537	0.460672	1.63374	Metabolite57	57	Metabolite57	Free Cholesterol in Very Small VLDL	0	-2.45455	Gallbladder cancer
		58	0.608187	0.850348	0.45755	1.58036	Metabolite58	58	Metabolite58	Free Cholesterol in IDL	0	-4.09091	Gallbladder cancer
		59	0.772834	0.906941	0.467255	1.76037	Metabolite59	59	Metabolite59	Triglycerides in Medium LDL	0	-5.72727	Gallbladder cancer
		60	0.492274	0.804385	0.432155	1.49723	Metabolite60	60	Metabolite60	Phospholipids in Small LDL	0	-7.36364	Gallbladder cancer
		61	0.930738	1.01387	0.743148	1.38322	Metabolite61	61	Metabolite61	Average Diameter for HDL Particles	0	-9	Pancreas cancer
		62	0.725622	1.05136	0.794825	1.3907	Metabolite62	62	Metabolite62	Total Cholines	0	-10.6364	Pancreas cancer
		63	0.174486	0.832038	0.638091	1.08494	Metabolite63	63	Metabolite63	Omega-3 Fatty Acids	0	-12.2727	Pancreas cancer
		64	0.123626	1.2018	0.951068	1.51863	Metabolite64	64	Metabolite64	Tyrosine	0	-13.9091	Pancreas cancer
		65	0.595625	0.935966	0.733026	1.19509	Metabolite65	65	Metabolite65	Glucose	0	-15.5455	Pancreas cancer
		66	0.120827	0.804222	0.610697	1.05907	Metabolite66	66	Metabolite66	Citrate	0	-17.1818	Pancreas cancer
		67	0.449188	0.902736	0.692574	1.17667	Metabolite67	67	Metabolite67	Free Cholesterol in Very Small VLDL	0	-18.8182	Pancreas cancer
		68	0.488803	0.912061	0.702804	1.18362	Metabolite68	68	Metabolite68	Free Cholesterol in IDL	0	-20.4545	Pancreas cancer
		69	0.820048	0.968858	0.737696	1.27246	Metabolite69	69	Metabolite69	Triglycerides in Medium LDL	0	-22.0909	Pancreas cancer
		70	0.0798509	0.78763	0.602987	1.02881	Metabolite70	70	Metabolite70	Phospholipids in Small LDL	0	-23.7273	Pancreas cancer
		71	0.148559	0.878348	0.736611	1.04736	Metabolite71	71	Metabolite71	Average Diameter for HDL Particles	0	-25.3636	Lung cancer
		72	0.0535714	0.861969	0.741297	1.00229	Metabolite72	72	Metabolite72	Total Cholines	0	-27	Lung cancer
		73	0.0117319	0.825168	0.710616	0.958186	Metabolite73	73	Metabolite73	Omega-3 Fatty Acids	0	-28.6364	Lung cancer
		74	0.430588	0.9456	0.822811	1.08671	Metabolite74	74	Metabolite74	Tyrosine	0	-30.2727	Lung cancer
		75	0.271876	0.927527	0.811041	1.06074	Metabolite75	75	Metabolite75	Glucose	0	-31.9091	Lung cancer
		76	0.0846762	0.878575	0.758349	1.01786	Metabolite76	76	Metabolite76	Citrate	0	-33.5455	Lung cancer
		77	0.0774974	0.876291	0.756791	1.01466	Metabolite77	77	Metabolite77	Free Cholesterol in Very Small VLDL	0	-35.1818	Lung cancer
		78	0.0912061	0.885317	0.768623	1.01973	Metabolite78	78	Metabolite78	Free Cholesterol in IDL	0	-36.8182	Lung cancer
		79	0.0409147	0.847085	0.722488	0.99317	Metabolite79	79	Metabolite79	Triglycerides in Medium LDL	0	-38.4545	Lung cancer
		80	0.043896	0.867337	0.755207	0.996114	Metabolite80	80	Metabolite80	Phospholipids in Small LDL	0	-40.0909	Lung cancer
		81	0.0451299	0.821336	0.67748	0.995738	Metabolite81	81	Metabolite81	Average Diameter for HDL Particles	0	-41.7273	Malignant melanoma
		82	0.000470516	0.753268	0.642664	0.882908	Metabolite82	82	Metabolite82	Total Cholines	0	-43.3636	Malignant melanoma
		83	0.0377225	0.843693	0.718715	0.990403	Metabolite83	83	Metabolite83	Omega-3 Fatty Acids	0	-45	Malignant melanoma
		84	0.0161121	0.818877	0.695883	0.96361	Metabolite84	84	Metabolite84	Tyrosine	0	-46.6364	Malignant melanoma
		85	0.0367511	0.857612	0.742485	0.99059	Metabolite85	85	Metabolite85	Glucose	0	-48.2727	Malignant melanoma
		86	2.83e-06	0.670888	0.567672	0.792872	Metabolite86	86	Metabolite86	Citrate	0	-49.9091	Malignant melanoma
		87	0.0061696	0.792741	0.671339	0.936096	Metabolite87	87	Metabolite87	Free Cholesterol in Very Small VLDL	0	-51.5455	Malignant melanoma
		88	0.00135088	0.769426	0.65547	0.903194	Metabolite88	88	Metabolite88	Free Cholesterol in IDL	0	-53.1818	Malignant melanoma
		89	0.347456	0.920211	0.773665	1.09452	Metabolite89	89	Metabolite89	Triglycerides in Medium LDL	0	-54.8182	Malignant melanoma
		90	0.15669	0.891363	0.760216	1.04514	Metabolite90	90	Metabolite90	Phospholipids in Small LDL	0	-56.4545	Malignant melanoma
		91	0.621961	0.977039	0.890865	1.07155	Metabolite91	91	Metabolite91	Average Diameter for HDL Particles	0	-58.0909	Breast cancer
		92	0.0177076	0.901096	0.826787	0.982084	Metabolite92	92	Metabolite92	Total Cholines	0	-59.7273	Breast cancer
		93	4.1e-05	0.842742	0.776585	0.914534	Metabolite93	93	Metabolite93	Omega-3 Fatty Acids	0	-61.3636	Breast cancer
		94	0.00654245	0.896433	0.828503	0.969932	Metabolite94	94	Metabolite94	Tyrosine	0	-63	Breast cancer
		95	0.0385301	0.919076	0.84847	0.995556	Metabolite95	95	Metabolite95	Glucose	0	-64.6364	Breast cancer
		96	7.63e-05	0.849416	0.783435	0.920955	Metabolite96	96	Metabolite96	Citrate	0	-66.2727	Breast cancer
		97	0.000160813	0.85539	0.788737	0.927675	Metabolite97	97	Metabolite97	Free Cholesterol in Very Small VLDL	0	-67.9091	Breast cancer
		98	0.000149458	0.85319	0.785968	0.926161	Metabolite98	98	Metabolite98	Free Cholesterol in IDL	0	-69.5455	Breast cancer
		99	0.027776	0.898309	0.816472	0.988349	Metabolite99	99	Metabolite99	Triglycerides in Medium LDL	0	-71.1818	Breast cancer
		100	0.00770695	0.894911	0.824731	0.971064	Metabolite100	100	Metabolite100	Phospholipids in Small LDL	0	-72.8182	Breast cancer
		101	0.855808	0.977588	0.765556	1.24835	Metabolite101	101	Metabolite101	Average Diameter for HDL Particles	0	-74.4545	Uterus and cervix cancer
		102	0.547717	0.933615	0.746294	1.16795	Metabolite102	102	Metabolite102	Total Cholines	0	-76.0909	Uterus and cervix cancer
		103	0.132034	0.85159	0.690936	1.0496	Metabolite103	103	Metabolite103	Omega-3 Fatty Acids	0	-77.7273	Uterus and cervix cancer
		104	0.492502	0.934208	0.769201	1.13461	Metabolite104	104	Metabolite104	Tyrosine	0	-79.3636	Uterus and cervix cancer
		105	0.0883034	0.843917	0.694303	1.02577	Metabolite105	105	Metabolite105	Glucose	0	-81	Uterus and cervix cancer
		106	0.664442	0.956852	0.783966	1.16786	Metabolite106	106	Metabolite106	Citrate	0	-82.6364	Uterus and cervix cancer
		107	0.00902566	0.760483	0.619201	0.934002	Metabolite107	107	Metabolite107	Free Cholesterol in Very Small VLDL	0	-84.2727	Uterus and cervix cancer
		108	0.151058	0.864897	0.709442	1.05442	Metabolite108	108	Metabolite108	Free Cholesterol in IDL	0	-85.9091	Uterus and cervix cancer
		109	0.0214634	0.753038	0.591334	0.95896	Metabolite109	109	Metabolite109	Triglycerides in Medium LDL	0	-87.5455	Uterus and cervix cancer
		110	0.0177154	0.78081	0.636411	0.957971	Metabolite110	110	Metabolite110	Phospholipids in Small LDL	0	-89.1818	Uterus and cervix cancer
		111	0.233997	0.852508	0.655495	1.10874	Metabolite111	111	Metabolite111	Average Diameter for HDL Particles	1	89.1818	Ovary cancer
		112	0.472589	0.916439	0.722263	1.16282	Metabolite112	112	Metabolite112	Total Cholines	1	87.5455	Ovary cancer
		113	0.817825	0.975292	0.788282	1.20667	Metabolite113	113	Metabolite113	Omega-3 Fatty Acids	1	85.9091	Ovary cancer
		114	0.0910776	0.827861	0.664959	1.03067	Metabolite114	114	Metabolite114	Tyrosine	1	84.2727	Ovary cancer
		115	0.030436	0.807146	0.664801	0.979969	Metabolite115	115	Metabolite115	Glucose	1	82.6364	Ovary cancer
		116	0.00299757	0.711222	0.567902	0.89071	Metabolite116	116	Metabolite116	Citrate	1	81	Ovary cancer
		117	0.730737	1.03735	0.841835	1.27827	Metabolite117	117	Metabolite117	Free Cholesterol in Very Small VLDL	1	79.3636	Ovary cancer
		118	0.310985	0.892622	0.71653	1.11199	Metabolite118	118	Metabolite118	Free Cholesterol in IDL	1	77.7273	Ovary cancer
		119	0.830585	1.02613	0.810149	1.2997	Metabolite119	119	Metabolite119	Triglycerides in Medium LDL	1	76.0909	Ovary cancer
		120	0.425661	0.915058	0.73553	1.1384	Metabolite120	120	Metabolite120	Phospholipids in Small LDL	1	74.4545	Ovary cancer
		121	0.0364802	0.890274	0.798405	0.992715	Metabolite121	121	Metabolite121	Average Diameter for HDL Particles	1	72.8182	Prostate cancer
		122	0.0585996	0.915121	0.834749	1.00323	Metabolite122	122	Metabolite122	Total Cholines	1	71.1818	Prostate cancer
		123	0.0291189	0.908792	0.833975	0.99032	Metabolite123	123	Metabolite123	Omega-3 Fatty Acids	1	69.5455	Prostate cancer
		124	0.614746	1.02274	0.936994	1.11633	Metabolite124	124	Metabolite124	Tyrosine	1	67.9091	Prostate cancer
		125	0.198228	0.950239	0.879153	1.02707	Metabolite125	125	Metabolite125	Glucose	1	66.2727	Prostate cancer
		126	2.38e-06	0.805985	0.736913	0.881533	Metabolite126	126	Metabolite126	Citrate	1	64.6364	Prostate cancer
		127	0.135594	0.934343	0.854618	1.0215	Metabolite127	127	Metabolite127	Free Cholesterol in Very Small VLDL	1	63	Prostate cancer
		128	0.938826	1.00332	0.921971	1.09184	Metabolite128	128	Metabolite128	Free Cholesterol in IDL	1	61.3636	Prostate cancer
		129	0.0106326	0.891572	0.81642	0.97364	Metabolite129	129	Metabolite129	Triglycerides in Medium LDL	1	59.7273	Prostate cancer
		130	0.934469	1.00355	0.922196	1.09209	Metabolite130	130	Metabolite130	Phospholipids in Small LDL	1	58.0909	Prostate cancer
		131	0.041251	0.190655	0.0388216	0.936318	Metabolite131	131	Metabolite131	Average Diameter for HDL Particles	1	56.4545	Testis cancer
		132	0.00888208	0.505241	0.302971	0.842551	Metabolite132	132	Metabolite132	Total Cholines	1	54.8182	Testis cancer
		133	0.123382	0.45646	0.168318	1.23787	Metabolite133	133	Metabolite133	Omega-3 Fatty Acids	1	53.1818	Testis cancer
		134	0.0474619	0.44942	0.203795	0.991086	Metabolite134	134	Metabolite134	Tyrosine	1	51.5455	Testis cancer
		135	0.232907	0.693224	0.379687	1.26567	Metabolite135	135	Metabolite135	Glucose	1	49.9091	Testis cancer
		136	0.606742	0.786182	0.314558	1.96492	Metabolite136	136	Metabolite136	Citrate	1	48.2727	Testis cancer
		137	0.0134494	0.236154	0.0751884	0.741719	Metabolite137	137	Metabolite137	Free Cholesterol in Very Small VLDL	1	46.6364	Testis cancer
		138	0.0211421	0.329731	0.128388	0.846828	Metabolite138	138	Metabolite138	Free Cholesterol in IDL	1	45	Testis cancer
		139	0.264652	0.551222	0.19356	1.56978	Metabolite139	139	Metabolite139	Triglycerides in Medium LDL	1	43.3636	Testis cancer
		140	0.0982019	0.458023	0.181533	1.15563	Metabolite140	140	Metabolite140	Phospholipids in Small LDL	1	41.7273	Testis cancer
		141	0.565945	0.913117	0.669498	1.24539	Metabolite141	141	Metabolite141	Average Diameter for HDL Particles	1	40.0909	Kidney cancer
		142	0.338772	0.87664	0.669371	1.14809	Metabolite142	142	Metabolite142	Total Cholines	1	38.4545	Kidney cancer
		143	0.76721	0.962959	0.750024	1.23635	Metabolite143	143	Metabolite143	Omega-3 Fatty Acids	1	36.8182	Kidney cancer
		144	0.204032	0.841242	0.644268	1.09844	Metabolite144	144	Metabolite144	Tyrosine	1	35.1818	Kidney cancer
		145	0.50362	1.08308	0.857211	1.36846	Metabolite145	145	Metabolite145	Glucose	1	33.5455	Kidney cancer
		146	0.903488	0.984499	0.764802	1.26731	Metabolite146	146	Metabolite146	Citrate	1	31.9091	Kidney cancer
		147	0.255246	0.859178	0.661494	1.11594	Metabolite147	147	Metabolite147	Free Cholesterol in Very Small VLDL	1	30.2727	Kidney cancer
		148	0.593188	0.933811	0.726347	1.20053	Metabolite148	148	Metabolite148	Free Cholesterol in IDL	1	28.6364	Kidney cancer
		149	0.497994	0.912296	0.69958	1.18969	Metabolite149	149	Metabolite149	Triglycerides in Medium LDL	1	27	Kidney cancer
		150	0.951198	0.992323	0.775304	1.27009	Metabolite150	150	Metabolite150	Phospholipids in Small LDL	1	25.3636	Kidney cancer
		151	0.0267424	0.709237	0.523332	0.96118	Metabolite151	151	Metabolite151	Average Diameter for HDL Particles	1	23.7273	Bladder cancer
		152	0.655696	0.944822	0.736192	1.21258	Metabolite152	152	Metabolite152	Total Cholines	1	22.0909	Bladder cancer
		153	0.640011	0.946165	0.750325	1.19312	Metabolite153	153	Metabolite153	Omega-3 Fatty Acids	1	20.4545	Bladder cancer
		154	0.646025	0.945236	0.743296	1.20204	Metabolite154	154	Metabolite154	Tyrosine	1	18.8182	Bladder cancer
		155	0.0203943	0.795326	0.655373	0.965165	Metabolite155	155	Metabolite155	Glucose	1	17.1818	Bladder cancer
		156	0.0574914	0.785518	0.612319	1.00771	Metabolite156	156	Metabolite156	Citrate	1	15.5455	Bladder cancer
		157	0.29769	1.12924	0.898339	1.41949	Metabolite157	157	Metabolite157	Free Cholesterol in Very Small VLDL	1	13.9091	Bladder cancer
		158	0.934128	1.00982	0.800887	1.27327	Metabolite158	158	Metabolite158	Free Cholesterol in IDL	1	12.2727	Bladder cancer
		159	0.326975	1.11348	0.898131	1.38047	Metabolite159	159	Metabolite159	Triglycerides in Medium LDL	1	10.6364	Bladder cancer
		160	0.466487	1.08874	0.866044	1.36871	Metabolite160	160	Metabolite160	Phospholipids in Small LDL	1	9	Bladder cancer
		161	0.778676	1.05223	0.737743	1.50079	Metabolite161	161	Metabolite161	Average Diameter for HDL Particles	1	7.36364	Brain cancer
		162	0.00730498	0.68522	0.519858	0.903182	Metabolite162	162	Metabolite162	Total Cholines	1	5.72727	Brain cancer
		163	0.941376	1.01109	0.753493	1.35677	Metabolite163	163	Metabolite163	Omega-3 Fatty Acids	1	4.09091	Brain cancer
		164	0.665804	0.934432	0.686906	1.27115	Metabolite164	164	Metabolite164	Tyrosine	1	2.45455	Brain cancer
		165	0.799459	0.962931	0.719502	1.28872	Metabolite165	165	Metabolite165	Glucose	1	0.818182	Brain cancer
		166	0.132312	0.784281	0.571539	1.07621	Metabolite166	166	Metabolite166	Citrate	1	-0.818182	Brain cancer
		167	0.121795	0.777049	0.564519	1.06959	Metabolite167	167	Metabolite167	Free Cholesterol in Very Small VLDL	1	-2.45455	Brain cancer
		168	0.193023	0.816154	0.601073	1.1082	Metabolite168	168	Metabolite168	Free Cholesterol in IDL	1	-4.09091	Brain cancer
		169	0.188241	0.787465	0.551648	1.12409	Metabolite169	169	Metabolite169	Triglycerides in Medium LDL	1	-5.72727	Brain cancer
		170	0.3819	0.873867	0.645944	1.18221	Metabolite170	170	Metabolite170	Phospholipids in Small LDL	1	-7.36364	Brain cancer
		171	0.969746	0.991112	0.624828	1.57212	Metabolite171	171	Metabolite171	Average Diameter for HDL Particles	1	-9	Thyroid cancer
		172	0.276459	0.801049	0.537224	1.19443	Metabolite172	172	Metabolite172	Total Cholines	1	-10.6364	Thyroid cancer
		173	0.30739	0.813881	0.548051	1.20865	Metabolite173	173	Metabolite173	Omega-3 Fatty Acids	1	-12.2727	Thyroid cancer
		174	0.452471	1.14824	0.80061	1.64682	Metabolite174	174	Metabolite174	Tyrosine	1	-13.9091	Thyroid cancer
		175	0.806219	0.954989	0.660982	1.37977	Metabolite175	175	Metabolite175	Glucose	1	-15.5455	Thyroid cancer
		176	0.413404	1.16284	0.810057	1.66926	Metabolite176	176	Metabolite176	Citrate	1	-17.1818	Thyroid cancer
		177	0.227098	0.784893	0.529814	1.16278	Metabolite177	177	Metabolite177	Free Cholesterol in Very Small VLDL	1	-18.8182	Thyroid cancer
		178	0.0980263	0.721138	0.489579	1.06222	Metabolite178	178	Metabolite178	Free Cholesterol in IDL	1	-20.4545	Thyroid cancer
		179	0.896946	1.026	0.695805	1.51288	Metabolite179	179	Metabolite179	Triglycerides in Medium LDL	1	-22.0909	Thyroid cancer
		180	0.362601	0.838284	0.573411	1.22551	Metabolite180	180	Metabolite180	Phospholipids in Small LDL	1	-23.7273	Thyroid cancer
		181	0.0788476	0.302662	0.0798165	1.14768	Metabolite181	181	Metabolite181	Average Diameter for HDL Particles	1	-25.3636	Hodgkin lymphoma
		182	0.0717338	0.584023	0.325249	1.04868	Metabolite182	182	Metabolite182	Total Cholines	1	-27	Hodgkin lymphoma
		183	0.900811	0.94271	0.372791	2.38391	Metabolite183	183	Metabolite183	Omega-3 Fatty Acids	1	-28.6364	Hodgkin lymphoma
		184	0.966535	0.980949	0.39938	2.40938	Metabolite184	184	Metabolite184	Tyrosine	1	-30.2727	Hodgkin lymphoma
		185	0.0559268	0.611172	0.368908	1.01253	Metabolite185	185	Metabolite185	Glucose	1	-31.9091	Hodgkin lymphoma
		186	0.0898735	0.432682	0.164334	1.13923	Metabolite186	186	Metabolite186	Citrate	1	-33.5455	Hodgkin lymphoma
		187	0.889766	1.06616	0.430904	2.63794	Metabolite187	187	Metabolite187	Free Cholesterol in Very Small VLDL	1	-35.1818	Hodgkin lymphoma
		188	0.732928	1.17131	0.472327	2.90468	Metabolite188	188	Metabolite188	Free Cholesterol in IDL	1	-36.8182	Hodgkin lymphoma
		189	0.808961	0.875204	0.297029	2.57881	Metabolite189	189	Metabolite189	Triglycerides in Medium LDL	1	-38.4545	Hodgkin lymphoma
		190	0.302013	1.55901	0.670867	3.62296	Metabolite190	190	Metabolite190	Phospholipids in Small LDL	1	-40.0909	Hodgkin lymphoma
		191	0.268934	0.878131	0.697423	1.10566	Metabolite191	191	Metabolite191	Average Diameter for HDL Particles	1	-41.7273	Non–Hodgkin lymphoma
		192	7.9e-07	0.654605	0.553269	0.774502	Metabolite192	192	Metabolite192	Total Cholines	1	-43.3636	Non–Hodgkin lymphoma
		193	0.00135754	0.72035	0.589369	0.880441	Metabolite193	193	Metabolite193	Omega-3 Fatty Acids	1	-45	Non–Hodgkin lymphoma
		194	0.301497	0.905012	0.74891	1.09365	Metabolite194	194	Metabolite194	Tyrosine	1	-46.6364	Non–Hodgkin lymphoma
		195	0.512444	0.941981	0.78772	1.12645	Metabolite195	195	Metabolite195	Glucose	1	-48.2727	Non–Hodgkin lymphoma
		196	0.172542	0.87586	0.723973	1.05961	Metabolite196	196	Metabolite196	Citrate	1	-49.9091	Non–Hodgkin lymphoma
		197	0.00466679	0.747391	0.610865	0.914429	Metabolite197	197	Metabolite197	Free Cholesterol in Very Small VLDL	1	-51.5455	Non–Hodgkin lymphoma
		198	0.000345589	0.700952	0.576993	0.851542	Metabolite198	198	Metabolite198	Free Cholesterol in IDL	1	-53.1818	Non–Hodgkin lymphoma
		199	0.0801204	0.824058	0.663485	1.02349	Metabolite199	199	Metabolite199	Triglycerides in Medium LDL	1	-54.8182	Non–Hodgkin lymphoma
		200	0.00521387	0.758413	0.624663	0.9208	Metabolite200	200	Metabolite200	Phospholipids in Small LDL	1	-56.4545	Non–Hodgkin lymphoma
		201	0.944007	0.987642	0.698061	1.39735	Metabolite201	201	Metabolite201	Average Diameter for HDL Particles	1	-58.0909	Multiple myeloma
		202	0.0521987	0.746063	0.555061	1.00279	Metabolite202	202	Metabolite202	Total Cholines	1	-59.7273	Multiple myeloma
		203	0.766239	0.95787	0.721221	1.27217	Metabolite203	203	Metabolite203	Omega-3 Fatty Acids	1	-61.3636	Multiple myeloma
		204	0.421305	0.893469	0.678962	1.17574	Metabolite204	204	Metabolite204	Tyrosine	1	-63	Multiple myeloma
		205	0.741205	1.04484	0.80538	1.35549	Metabolite205	205	Metabolite205	Glucose	1	-64.6364	Multiple myeloma
		206	0.816247	0.966693	0.726448	1.28639	Metabolite206	206	Metabolite206	Citrate	1	-66.2727	Multiple myeloma
		207	0.464073	0.895901	0.667517	1.20243	Metabolite207	207	Metabolite207	Free Cholesterol in Very Small VLDL	1	-67.9091	Multiple myeloma
		208	0.520512	0.911143	0.685984	1.2102	Metabolite208	208	Metabolite208	Free Cholesterol in IDL	1	-69.5455	Multiple myeloma
		209	0.28241	0.840349	0.611959	1.15398	Metabolite209	209	Metabolite209	Triglycerides in Medium LDL	1	-71.1818	Multiple myeloma
		210	0.276675	0.85165	0.637691	1.1374	Metabolite210	210	Metabolite210	Phospholipids in Small LDL	1	-72.8182	Multiple myeloma
		211	0.148137	0.792217	0.577759	1.08628	Metabolite211	211	Metabolite211	Average Diameter for HDL Particles	1	-74.4545	Leukemia
		212	0.00437688	0.714594	0.56713	0.900402	Metabolite212	212	Metabolite212	Total Cholines	1	-76.0909	Leukemia
		213	0.0802943	0.797663	0.619149	1.02765	Metabolite213	213	Metabolite213	Omega-3 Fatty Acids	1	-77.7273	Leukemia
		214	0.0683076	0.787202	0.608645	1.01814	Metabolite214	214	Metabolite214	Tyrosine	1	-79.3636	Leukemia
		215	0.0735709	0.822997	0.664854	1.01876	Metabolite215	215	Metabolite215	Glucose	1	-81	Leukemia
		216	0.350153	0.889292	0.695263	1.13747	Metabolite216	216	Metabolite216	Citrate	1	-82.6364	Leukemia
		217	0.543985	1.07769	0.846324	1.37231	Metabolite217	217	Metabolite217	Free Cholesterol in Very Small VLDL	1	-84.2727	Leukemia
		218	0.938641	0.990602	0.7789	1.25984	Metabolite218	218	Metabolite218	Free Cholesterol in IDL	1	-85.9091	Leukemia
		219	0.49735	1.0821	0.8616	1.35902	Metabolite219	219	Metabolite219	Triglycerides in Medium LDL	1	-87.5455	Leukemia
		220	0.938264	1.00947	0.795224	1.28144	Metabolite220	220	Metabolite220	Phospholipids in Small LDL	1	-89.1818	Leukemia

## Sheet: Data for Figure 3
Cancer	Metabolites	HR	LCL	UCL	P_value
Head and neck cancer	Total Lipids in VLDL	0.958321	0.820076	1.11987	0.592234
Head and neck cancer	Total Cholines	1.02622	0.877725	1.19983	0.745541
Head and neck cancer	Omega-3 Fatty Acids	0.870292	0.748453	1.01196	0.071011
Head and neck cancer	Tyrosine	0.841861	0.722063	0.981536	0.0279547
Head and neck cancer	Glucose	1.04674	0.912365	1.2009	0.514655
Head and neck cancer	Citrate	0.86802	0.748537	1.00657	0.0610353
Head and neck cancer	Creatinine	0.832508	0.724621	0.956458	0.00963582
Head and neck cancer	Albumin	1.11168	0.941315	1.31288	0.212249
Head and neck cancer	Free Cholesterol in IDL	1.02472	0.885785	1.18544	0.742582
Head and neck cancer	Total Lipids in Large HDL	1.05929	0.888527	1.26288	0.520729
Esophagus cancer	Total Lipids in VLDL	0.968965	0.825936	1.13676	0.698839
Esophagus cancer	Total Cholines	1.09206	0.928426	1.28452	0.287658
Esophagus cancer	Omega-3 Fatty Acids	0.916818	0.78717	1.06782	0.264238
Esophagus cancer	Tyrosine	1.04971	0.908169	1.2133	0.511529
Esophagus cancer	Glucose	0.973269	0.847609	1.11756	0.700868
Esophagus cancer	Citrate	1.00692	0.869058	1.16665	0.926881
Esophagus cancer	Creatinine	0.998209	0.865627	1.1511	0.980331
Esophagus cancer	Albumin	1.04866	0.887247	1.23944	0.577426
Esophagus cancer	Free Cholesterol in IDL	0.984031	0.847276	1.14286	0.832996
Esophagus cancer	Total Lipids in Large HDL	1.17536	0.983183	1.4051	0.0761008
Stomach cancer	Total Lipids in VLDL	1.05554	0.852874	1.30636	0.619253
Stomach cancer	Total Cholines	0.886522	0.728886	1.07825	0.227907
Stomach cancer	Omega-3 Fatty Acids	0.758882	0.6143	0.937493	0.0105124
Stomach cancer	Tyrosine	0.86492	0.702245	1.06528	0.172218
Stomach cancer	Glucose	0.983558	0.814558	1.18762	0.863163
Stomach cancer	Citrate	0.930423	0.76102	1.13754	0.481885
Stomach cancer	Creatinine	0.945193	0.774621	1.15332	0.578815
Stomach cancer	Albumin	1.09233	0.869641	1.37205	0.447715
Stomach cancer	Free Cholesterol in IDL	0.780951	0.635752	0.959312	0.0184851
Stomach cancer	Total Lipids in Large HDL	0.805026	0.622137	1.04168	0.0990625
Colorectal cancer	Total Lipids in VLDL	1.00819	0.939386	1.08203	0.821108
Colorectal cancer	Total Cholines	0.943316	0.881113	1.00991	0.0936165
Colorectal cancer	Omega-3 Fatty Acids	0.881578	0.824727	0.942349	0.000210695
Colorectal cancer	Tyrosine	0.990898	0.929221	1.05667	0.780356
Colorectal cancer	Glucose	1.00584	0.94447	1.0712	0.856136
Colorectal cancer	Citrate	0.913441	0.855488	0.97532	0.00678541
Colorectal cancer	Creatinine	0.954418	0.892453	1.02068	0.173137
Colorectal cancer	Albumin	0.979132	0.916768	1.04574	0.529979
Colorectal cancer	Free Cholesterol in IDL	0.924608	0.865237	0.988054	0.0206192
Colorectal cancer	Total Lipids in Large HDL	0.922046	0.850758	0.999307	0.0480583
Liver cancer	Total Lipids in VLDL	0.779654	0.62406	0.974042	0.0284132
Liver cancer	Total Cholines	1.00681	0.807488	1.25534	0.951893
Liver cancer	Omega-3 Fatty Acids	0.759498	0.607623	0.949333	0.01566
Liver cancer	Tyrosine	1.83011	1.60797	2.08293	5.49e-20
Liver cancer	Glucose	1.43983	1.25831	1.64755	1.15e-07
Liver cancer	Citrate	1.08011	0.883098	1.32107	0.453252
Liver cancer	Creatinine	0.833529	0.686366	1.01224	0.0661848
Liver cancer	Albumin	0.902296	0.838085	0.971426	0.00634049
Liver cancer	Free Cholesterol in IDL	0.819843	0.664534	1.01145	0.0637793
Liver cancer	Total Lipids in Large HDL	1.58364	1.2578	1.99388	9.17e-05
Gallbladder cancer	Total Lipids in VLDL	1.18027	0.880726	1.58169	0.267154
Gallbladder cancer	Total Cholines	0.920068	0.693643	1.2204	0.563261
Gallbladder cancer	Omega-3 Fatty Acids	0.831639	0.625945	1.10493	0.203486
Gallbladder cancer	Tyrosine	0.952422	0.724146	1.25266	0.727331
Gallbladder cancer	Glucose	1.24034	0.998125	1.54133	0.0520124
Gallbladder cancer	Citrate	1.11556	0.8614	1.4447	0.407124
Gallbladder cancer	Creatinine	1.1118	0.96514	1.28075	0.142006
Gallbladder cancer	Albumin	0.999234	0.745814	1.33876	0.995901
Gallbladder cancer	Free Cholesterol in IDL	0.91011	0.692559	1.196	0.499166
Gallbladder cancer	Total Lipids in Large HDL	0.603428	0.410776	0.886435	0.0100437
Pancreas cancer	Total Lipids in VLDL	1.03899	0.875886	1.23248	0.660634
Pancreas cancer	Total Cholines	1.06515	0.896106	1.26609	0.474091
Pancreas cancer	Omega-3 Fatty Acids	0.884139	0.753466	1.03747	0.131272
Pancreas cancer	Tyrosine	1.06619	0.918551	1.23756	0.399345
Pancreas cancer	Glucose	1.02695	0.883629	1.19352	0.728769
Pancreas cancer	Citrate	0.943551	0.807779	1.10214	0.463544
Pancreas cancer	Creatinine	0.976882	0.830554	1.14899	0.777563
Pancreas cancer	Albumin	1.22924	1.02447	1.47493	0.0264155
Pancreas cancer	Free Cholesterol in IDL	0.969618	0.826967	1.13688	0.703955
Pancreas cancer	Total Lipids in Large HDL	0.934752	0.771893	1.13197	0.489677
Lung cancer	Total Lipids in VLDL	0.995891	0.912419	1.087	0.92655
Lung cancer	Total Cholines	0.91491	0.842357	0.993712	0.034892
Lung cancer	Omega-3 Fatty Acids	0.830831	0.761242	0.906781	3.29e-05
Lung cancer	Tyrosine	0.959801	0.884324	1.04172	0.326164
Lung cancer	Glucose	0.980918	0.907041	1.06081	0.629625
Lung cancer	Citrate	0.917141	0.844291	0.996277	0.040531
Lung cancer	Creatinine	0.947139	0.870009	1.03111	0.21015
Lung cancer	Albumin	0.938385	0.891157	0.988116	0.0157914
Lung cancer	Free Cholesterol in IDL	0.901474	0.829746	0.979404	0.0142093
Lung cancer	Total Lipids in Large HDL	0.915159	0.826793	1.01297	0.0870377
Malignant melanoma	Total Lipids in VLDL	1.05786	0.958545	1.16746	0.263472
Malignant melanoma	Total Cholines	0.961432	0.873405	1.05833	0.422091
Malignant melanoma	Omega-3 Fatty Acids	0.94863	0.86684	1.03814	0.251643
Malignant melanoma	Tyrosine	0.881928	0.804469	0.966844	0.0073874
Malignant melanoma	Glucose	0.965728	0.883814	1.05524	0.440639
Malignant melanoma	Citrate	0.87348	0.797873	0.956251	0.00340718
Malignant melanoma	Creatinine	1.0388	0.945288	1.14156	0.429019
Malignant melanoma	Albumin	1.25337	1.12898	1.39146	2.29e-05
Malignant melanoma	Free Cholesterol in IDL	0.880257	0.802467	0.965587	0.00689684
Malignant melanoma	Total Lipids in Large HDL	0.855442	0.766384	0.954849	0.00537464
Breast cancer	Total Lipids in VLDL	0.899048	0.851998	0.948697	0.000104337
Breast cancer	Total Cholines	0.884339	0.844089	0.926508	2.32e-07
Breast cancer	Omega-3 Fatty Acids	0.80668	0.767414	0.847954	3.23e-17
Breast cancer	Tyrosine	0.904598	0.862944	0.948263	3.06e-05
Breast cancer	Glucose	0.924225	0.881516	0.969005	0.00109748
Breast cancer	Citrate	0.899137	0.857327	0.942986	1.21e-05
Breast cancer	Creatinine	0.937477	0.888358	0.989312	0.0187084
Breast cancer	Albumin	1.00038	0.952287	1.05091	0.987881
Breast cancer	Free Cholesterol in IDL	0.862002	0.820666	0.905421	3.17e-09
Breast cancer	Total Lipids in Large HDL	0.938855	0.887674	0.992986	0.0273804
Uterus and cervix cancer	Total Lipids in VLDL	0.924056	0.811633	1.05205	0.232746
Uterus and cervix cancer	Total Cholines	0.898407	0.795977	1.01402	0.0828146
Uterus and cervix cancer	Omega-3 Fatty Acids	0.828471	0.733025	0.936344	0.00258559
Uterus and cervix cancer	Tyrosine	1.05219	0.944705	1.17189	0.354812
Uterus and cervix cancer	Glucose	0.974349	0.86565	1.0967	0.666784
Uterus and cervix cancer	Citrate	0.922364	0.820668	1.03666	0.175134
Uterus and cervix cancer	Creatinine	0.97111	0.85151	1.10751	0.661988
Uterus and cervix cancer	Albumin	0.941609	0.861797	1.02881	0.183058
Uterus and cervix cancer	Free Cholesterol in IDL	0.882102	0.783103	0.993616	0.0388848
Uterus and cervix cancer	Total Lipids in Large HDL	0.914379	0.793671	1.05344	0.21528
Ovary cancer	Total Lipids in VLDL	0.903361	0.764708	1.06715	0.23191
Ovary cancer	Total Cholines	0.906481	0.777098	1.05741	0.211453
Ovary cancer	Omega-3 Fatty Acids	0.824123	0.706357	0.961524	0.0139454
Ovary cancer	Tyrosine	0.966459	0.838226	1.11431	0.638551
Ovary cancer	Glucose	0.991879	0.851918	1.15484	0.916325
Ovary cancer	Citrate	0.809132	0.696126	0.940483	0.0057901
Ovary cancer	Creatinine	0.988767	0.833407	1.17309	0.896938
Ovary cancer	Albumin	0.933119	0.836682	1.04067	0.21361
Ovary cancer	Free Cholesterol in IDL	0.881245	0.756472	1.0266	0.104595
Ovary cancer	Total Lipids in Large HDL	0.991148	0.833225	1.179	0.920016
Prostate cancer	Total Lipids in VLDL	1.02566	0.971828	1.08247	0.356999
Prostate cancer	Total Cholines	0.968865	0.919178	1.02124	0.238965
Prostate cancer	Omega-3 Fatty Acids	0.981961	0.934854	1.03144	0.467979
Prostate cancer	Tyrosine	0.933914	0.886842	0.983484	0.00956675
Prostate cancer	Glucose	0.918636	0.877213	0.962015	0.000312189
Prostate cancer	Citrate	0.883721	0.840311	0.929373	1.51e-06
Prostate cancer	Creatinine	0.987804	0.941098	1.03683	0.619521
Prostate cancer	Albumin	1.14122	1.07843	1.20766	4.77e-06
Prostate cancer	Free Cholesterol in IDL	0.989756	0.940751	1.04131	0.691055
Prostate cancer	Total Lipids in Large HDL	0.868712	0.814204	0.92687	2.07e-05
Testis cancer	Total Lipids in VLDL	1.24424	0.798895	1.93785	0.333687
Testis cancer	Total Cholines	0.879755	0.575975	1.34375	0.553319
Testis cancer	Omega-3 Fatty Acids	0.826689	0.530723	1.28771	0.399955
Testis cancer	Tyrosine	0.614246	0.380924	0.990482	0.0455873
Testis cancer	Glucose	1.00418	0.67948	1.48405	0.98329
Testis cancer	Citrate	0.786838	0.514195	1.20405	0.269385
Testis cancer	Creatinine	0.805348	0.55646	1.16556	0.251077
Testis cancer	Albumin	1.0233	0.64623	1.62038	0.921774
Testis cancer	Free Cholesterol in IDL	0.789232	0.511473	1.21783	0.284842
Testis cancer	Total Lipids in Large HDL	0.387183	0.199751	0.750487	0.00495417
Kidney cancer	Total Lipids in VLDL	0.861627	0.745923	0.995278	0.0429393
Kidney cancer	Total Cholines	0.790405	0.704639	0.886611	5.98e-05
Kidney cancer	Omega-3 Fatty Acids	0.816337	0.709308	0.939516	0.00465376
Kidney cancer	Tyrosine	0.903111	0.787374	1.03586	0.145274
Kidney cancer	Glucose	0.85194	0.756647	0.959234	0.00810518
Kidney cancer	Citrate	0.886894	0.774927	1.01504	0.0813009
Kidney cancer	Creatinine	0.998631	0.874973	1.13977	0.983794
Kidney cancer	Albumin	0.974628	0.858957	1.10588	0.690117
Kidney cancer	Free Cholesterol in IDL	0.896735	0.783599	1.02621	0.113187
Kidney cancer	Total Lipids in Large HDL	0.864884	0.726595	1.02949	0.102474
Bladder cancer	Total Lipids in VLDL	0.982877	0.835784	1.15586	0.834591
Bladder cancer	Total Cholines	0.878861	0.7584	1.01845	0.0860094
Bladder cancer	Omega-3 Fatty Acids	0.811288	0.6932	0.949493	0.00916834
Bladder cancer	Tyrosine	0.891939	0.763375	1.04215	0.149858
Bladder cancer	Glucose	0.900752	0.782702	1.03661	0.144743
Bladder cancer	Citrate	0.839674	0.720135	0.979055	0.0257405
Bladder cancer	Creatinine	0.965701	0.831289	1.12185	0.648098
Bladder cancer	Albumin	0.910821	0.850945	0.974909	0.00709412
Bladder cancer	Free Cholesterol in IDL	0.958344	0.822726	1.11632	0.584694
Bladder cancer	Total Lipids in Large HDL	0.919115	0.762153	1.1084	0.377357
Brain cancer	Total Lipids in VLDL	0.955232	0.780179	1.16956	0.657442
Brain cancer	Total Cholines	0.804763	0.686144	0.943889	0.00759107
Brain cancer	Omega-3 Fatty Acids	0.881138	0.729395	1.06445	0.189429
Brain cancer	Tyrosine	0.873835	0.721839	1.05784	0.166585
Brain cancer	Glucose	0.954437	0.798089	1.14142	0.609427
Brain cancer	Citrate	0.932052	0.77606	1.1194	0.451461
Brain cancer	Creatinine	1.02933	0.84974	1.24688	0.767584
Brain cancer	Albumin	1.22945	0.993815	1.52096	0.0570652
Brain cancer	Free Cholesterol in IDL	0.873093	0.721741	1.05618	0.162351
Brain cancer	Total Lipids in Large HDL	0.879466	0.700375	1.10435	0.268908
Thyroid cancer	Total Lipids in VLDL	0.993548	0.76583	1.28898	0.961129
Thyroid cancer	Total Cholines	0.789809	0.647176	0.963876	0.0202319
Thyroid cancer	Omega-3 Fatty Acids	0.72756	0.56392	0.938684	0.014416
Thyroid cancer	Tyrosine	1.14887	0.924594	1.42754	0.210418
Thyroid cancer	Glucose	0.824401	0.666791	1.01927	0.0744727
Thyroid cancer	Citrate	0.677361	0.527937	0.869077	0.00218772
Thyroid cancer	Creatinine	1.0428	0.806539	1.34826	0.749196
Thyroid cancer	Albumin	1.00152	0.772809	1.29791	0.990867
Thyroid cancer	Free Cholesterol in IDL	0.723792	0.564717	0.927676	0.0106847
Thyroid cancer	Total Lipids in Large HDL	0.72234	0.532897	0.979129	0.0360936
Hodgkin lymphoma	Total Lipids in VLDL	0.783552	0.469217	1.30847	0.351169
Hodgkin lymphoma	Total Cholines	0.784078	0.524965	1.17108	0.23468
Hodgkin lymphoma	Omega-3 Fatty Acids	0.839645	0.520633	1.35413	0.473535
Hodgkin lymphoma	Tyrosine	0.785399	0.483536	1.27571	0.329034
Hodgkin lymphoma	Glucose	0.801814	0.531997	1.20848	0.291302
Hodgkin lymphoma	Citrate	0.595744	0.366278	0.968966	0.0368887
Hodgkin lymphoma	Creatinine	0.759762	0.495323	1.16538	0.208111
Hodgkin lymphoma	Albumin	0.887897	0.735475	1.07191	0.215961
Hodgkin lymphoma	Free Cholesterol in IDL	0.837075	0.520768	1.3455	0.462691
Hodgkin lymphoma	Total Lipids in Large HDL	0.854594	0.480284	1.52062	0.593043
Non_Hodgkin lymphoma	Total Lipids in VLDL	0.851703	0.760863	0.95339	0.00528006
Non_Hodgkin lymphoma	Total Cholines	0.786988	0.723945	0.855522	1.88e-08
Non_Hodgkin lymphoma	Omega-3 Fatty Acids	0.84399	0.759537	0.937834	0.00161542
Non_Hodgkin lymphoma	Tyrosine	0.894294	0.80615	0.992076	0.0348389
Non_Hodgkin lymphoma	Glucose	0.961152	0.870338	1.06144	0.433944
Non_Hodgkin lymphoma	Citrate	0.877542	0.792026	0.97229	0.0125201
Non_Hodgkin lymphoma	Creatinine	0.995738	0.894281	1.1087	0.937903
Non_Hodgkin lymphoma	Albumin	1.00982	0.901283	1.13142	0.866278
Non_Hodgkin lymphoma	Free Cholesterol in IDL	0.774741	0.69674	0.861474	2.43e-06
Non_Hodgkin lymphoma	Total Lipids in Large HDL	0.833213	0.734137	0.94566	0.00472807
Multiple myeloma	Total Lipids in VLDL	0.878194	0.743626	1.03711	0.125882
Multiple myeloma	Total Cholines	0.786742	0.693665	0.892308	0.00018873
Multiple myeloma	Omega-3 Fatty Acids	0.760122	0.647348	0.892542	0.000815808
Multiple myeloma	Tyrosine	0.780967	0.664512	0.91783	0.0026938
Multiple myeloma	Glucose	0.988487	0.852774	1.1458	0.877862
Multiple myeloma	Citrate	0.888221	0.761969	1.03539	0.129688
Multiple myeloma	Creatinine	1.08482	0.951978	1.2362	0.221873
Multiple myeloma	Albumin	0.88875	0.841574	0.938571	2.25e-05
Multiple myeloma	Free Cholesterol in IDL	0.795459	0.679635	0.931021	0.0043695
Multiple myeloma	Total Lipids in Large HDL	0.789822	0.650174	0.959466	0.0174642
Leukemia	Total Lipids in VLDL	0.931004	0.801177	1.08187	0.350813
Leukemia	Total Cholines	0.79966	0.709755	0.900954	0.00023879
Leukemia	Omega-3 Fatty Acids	0.859117	0.744791	0.990992	0.0371459
Leukemia	Tyrosine	0.995691	0.868823	1.14108	0.950484
Leukemia	Glucose	0.953003	0.835481	1.08705	0.473448
Leukemia	Citrate	0.830666	0.721632	0.956173	0.00976037
Leukemia	Creatinine	1.08459	0.966686	1.21688	0.16668
Leukemia	Albumin	1.38267	1.1806	1.61934	5.83e-05
Leukemia	Free Cholesterol in IDL	0.721137	0.625422	0.831501	6.81e-06
Leukemia	Total Lipids in Large HDL	0.748016	0.62404	0.896622	0.00168823

## Sheet: Data for Figure 4
Figure 4a
Mediators	HR (95%CI)	P	Proportion mediated
MEDAS score
Total effect	0.858 (0.845, 0.872)	0.000
Natural direct effect	0.889 (0.870, 0.908)	0.000	0.803
Total indirect effect	0.969 (0.963, 0.975)	0.000	0.197
Total Lipids in VLDL	1.011 (1.009, 1.013)	0.000	-0.097
Total Cholines	1.011 (1.009, 1.013)	0.000	-0.097
Omega-3 Fatty Acids	0.972 (0.968, 0.976)	0.000	0.182
Albumin	1.009 (1.007, 1.011)	0.000	-0.078
Free Cholesterol in IDL	0.991 (0.989, 0.992)	0.000	0.067
Total Lipids in Large HDL	0.975 (0.971, 0.979)	0.000	0.166
Figure 4b
Mediators	HR (95%CI)	P	Proportion mediated
MIND score
Total effect	0.861 (0.851, 0.871)	0.000
Natural direct effect	0.893 (0.882, 0.903)	0.000	0.792
Total indirect effect	0.968 (0.964, 0.972)	0.000	0.208
Total Lipids in VLDL	1.006 (1.002, 1.009)	0.000	-0.053
Total Cholines	1.008 (1.004, 1.011)	0.001	-0.072
Omega-3 Fatty Acids	0.977 (0.975, 0.979)	0.000	0.16
Citrate	0.996 (0.994, 0.997)	0.000	0.032
Albumin	1.007 (1.005, 1.009)	0.000	-0.062
Free Cholesterol in IDL	0.992 (0.990, 0.993)	0.000	0.062
Total Lipids in Large HDL	0.982 (0.974, 0.989)	0.000	0.13

## Sheet: Data for Figure S1
Figure S1a.
Diet component	HR	LCL	UCL	P
Vegetables	0.88354	0.859393	0.908364	1.98603e-18
Fruits	0.847238	0.826378	0.868625	7.92669e-39
Nuts	0.962	0.954	0.978	1.27531e-05
Butter, margarine or cream	1.08201	1.04979	1.11521	3.19753e-07
Seafood (not fried)	0.900312	0.878262	0.922916	1.03629e-16
Legumes	0.898451	0.876911	0.920519	5.19007e-18
Poultry (not fried)	1.01112	0.976009	1.0475	0.606
Red meat and products	1.03961	1.00941	1.07071	0.009
Pastries and sweets	1.05445	1.01717	1.09309	0.003
Wine	0.891802	0.867896	0.916368	1.46162e-16
Sweetened or carbonated drinks	0.880266	0.858138	0.902965	9.4319e-23
Figure S1b.
Diet component	HR	LCL	UCL	P
Green Leafy Vegetables	0.877866	0.8538	0.902611	4.13026e-20
Other Vegetables	0.861798	0.83576	0.888647	2.05912e-21
Berries	0.870741	0.847202	0.894934	4.21275e-23
Nuts	0.961285	0.934124	0.989236	0.006
Butter, margarine or cream	1.12	1.0102	1.333	3.19753e-07
Cheese	1.03987	1.01188	1.06864	0.005
Whole grains	0.892414	0.852808	0.933859	8.90116e-07
Seafood (not fried)	0.900122	0.878077	0.922721	8.99383e-17
Legumes	0.895291	0.873345	0.917788	2.43583e-18
Poultry (not fried)	1.01537	0.990322	1.04104	0.231413
Red meat and products	1.04257	1.01213	1.07393	0.005
Fast/fried foods	1.05383	1.03782	1.07008	2.24239e-11
Pastries and sweets	1.07212	1.0373	1.1081	3.56126e-05
Wine	0.870712	0.847299	0.894772	2.40297e-23

## Sheet: Data for Figure S2
Subgroup	Diet Adherence	N	Incidence	P for interaction	HR1	LCL1	UCL1
Sex
Female	MEDAS score	101709	12437	0.48	0.900003	0.877541	0.92304
Male	MEDAS score	85776	13954		0.88356	0.861902	0.905762
Female	MIND score	101709	12437	0.018	0.917823	0.898154	0.937923
Male	MIND score	85776	13954		0.879733	0.861821	0.897
Completion of full-time education
No	MEDAS score	80992	10825	0.976	0.89382	0.869715	0.918594
Yes	MEDAS score	106493	15566		0.894523	0.87398	0.915549
No	MIND score	80992	10825	0.512	0.902507	0.881832	0.923666
Yes	MIND score	106493	15566		0.896162	0.878871	0.913793
Family history of cancer
No	MEDAS score	138612	18667	0.451	0.898131	0.879451	0.917207
Yes	MEDAS score	48873	7724		0.884592	0.856037	0.9141
No	MIND score	138612	18667	0.573	0.901447	0.885631	0.917546
Yes	MIND score	48873	7724		0.892006	0.86773	0.91696
Smoking status
No	MEDAS score	106872	13582	0.101	0.876901	0.855579	0.898754
Yes	MEDAS score	80613	12809		0.902289	0.879641	0.92552
No	MIND score	106872	13582	0.489	0.889543	0.871307	0.908162
Yes	MIND score	80613	12809		0.898846	0.879839	0.918264
Alcohol drinking
No	MEDAS score	11695	1511	0.165	0.873289	0.806416	0.945706
Yes	MEDAS score	175790	24880		0.896845	0.880795	0.913188
No	MIND score	11695	1511	0.861	0.917048	0.858926	0.979104
Yes	MIND score	175790	24880		0.898835	0.885242	0.912636
BMI
<25	MEDAS score	69907	9092	0.2	0.901618	0.875286	0.928742
>25	MEDAS score	117578	17299		0.88498	0.865666	0.904725
<25	MIND score	69907	9092	0.131	0.908241	0.885551	0.931511
>25	MIND score	117578	17299		0.889487	0.873245	0.906031

## Sheet: Data for Figure S3
Subgroup	HR1_female	LCL1	UCL1	HR2_male	LCL2	UCL2	HR3_education_no	LCL3	UCL3	HR4_education_yes	LCL4	UCL4	HR5_familyhistory_no	LCL5	UCL5	HR6_familyhistory_yes	LCL6	UCL6	HR7_smoking_no	LCL7	UCL7	HR8_smoking_yes	LCL8	UCL8	HR9_alcohol_no	LCL9	UCL9	HR10_alcohol_yes	LCL10	UCL10	HR11_bmi<25	LCL11	UCL11	HR12_bmi>25	LCL12	UCL12
Head and neck cancer
	0.99331	0.780032	1.2649	1.01512	0.833018	1.23704	1.07366	0.840766	1.37106	0.962622	0.790189	1.17268	1.00488	0.842451	1.19862	1.03011	0.754487	1.40641	1.09589	0.857663	1.40029	0.911473	0.749093	1.10905	1.61783	0.937373	2.79224	0.972156	0.829654	1.13913	1.17423	0.913609	1.5092	0.913988	0.751942	1.11096
	0.893606	0.725843	1.10014	0.856147	0.72303	1.01377	0.938728	0.760892	1.15813	0.8259	0.69721	0.978345	0.850798	0.731248	0.989893	0.936754	0.720164	1.21848	0.94777	0.76776	1.16998	0.792071	0.670063	0.936294	0.747716	0.443743	1.25992	0.879106	0.768112	1.00614	0.961084	0.773821	1.19367	0.81688	0.691968	0.96434
Eophagus cancer
	0.902645	0.65493	1.24405	0.749551	0.610995	0.919528	0.72846	0.555845	0.95468	0.844752	0.67766	1.05304	0.775709	0.633852	0.949312	0.842022	0.609551	1.16315	0.831762	0.622402	1.11155	0.750319	0.60692	0.927598	0.791491	0.392712	1.59521	0.786491	0.659734	0.937602	0.808795	0.570954	1.14571	0.780959	0.641174	0.951219
	1.02653	0.779546	1.35177	0.762569	0.644944	0.901646	0.903976	0.724791	1.12746	0.780464	0.648036	0.939953	0.8399	0.711557	0.991392	0.797709	0.610183	1.04287	0.856964	0.674792	1.08832	0.790536	0.664362	0.940672	0.621706	0.329872	1.17172	0.833925	0.721732	0.963558	1.06019	0.791469	1.42016	0.759621	0.644893	0.894759
Stomach cancer
	0.909143	0.641224	1.289	0.722798	0.554791	0.941683	0.793031	0.56991	1.1035	0.78687	0.600041	1.03187	0.766779	0.599162	0.981289	0.830892	0.55914	1.23472	0.998628	0.735881	1.35519	0.632014	0.471308	0.847517	1.05578	0.439325	2.53725	0.756869	0.610949	0.93764	0.944134	0.63164	1.41123	0.723813	0.565169	0.926988
	1.01033	0.750222	1.36061	0.841958	0.681916	1.03956	0.945026	0.718706	1.24261	0.869954	0.697935	1.08437	0.950121	0.778557	1.15949	0.755924	0.541359	1.05553	1.04236	0.804941	1.34981	0.778075	0.617763	0.979987	1.23507	0.594326	2.56659	0.863613	0.72537	1.0282	0.890366	0.633006	1.25236	0.890078	0.731256	1.0834
Colorectal cancer
	0.949919	0.862398	1.04632	0.817204	0.747279	0.893672	0.909433	0.822931	1.00503	0.85787	0.78656	0.935644	0.880557	0.814578	0.951879	0.86961	0.771158	0.980631	0.771374	0.700753	0.849113	0.975654	0.892253	1.06685	0.847794	0.650494	1.10494	0.883385	0.826033	0.94472	0.820999	0.730265	0.923006	0.896809	0.828954	0.970219
	0.96585	0.888889	1.04947	0.844951	0.785039	0.909435	0.900169	0.827154	0.97963	0.895657	0.833492	0.962458	0.896361	0.839735	0.956804	0.896451	0.810734	0.991231	0.829379	0.766195	0.897773	0.951903	0.882657	1.02658	0.878935	0.704728	1.09621	0.899739	0.850485	0.951845	0.814789	0.738446	0.899024	0.928774	0.869841	0.9917
Liver cancer
	0.84352	0.60712	1.17197	0.799521	0.601884	1.06206	0.807344	0.580614	1.12261	0.842409	0.635756	1.11624	0.787341	0.614159	1.00936	0.954435	0.624908	1.45773	0.891321	0.64145	1.23853	0.77432	0.583525	1.0275	0.431253	0.166938	1.11406	0.848824	0.681146	1.05778	1.17755	0.784421	1.7677	0.695468	0.537097	0.900536
	0.918809	0.695031	1.21464	0.844796	0.67146	1.06288	0.73769	0.559592	0.97247	0.997706	0.794729	1.25253	0.915956	0.748406	1.12102	0.762379	0.530551	1.09551	0.796669	0.603011	1.05252	0.923886	0.735893	1.1599	1.02307	0.548357	1.90873	0.853092	0.71033	1.02455	1.00792	0.708688	1.4335	0.8183	0.666047	1.00536
Gallbladder cancer
	1.00328	0.622643	1.6166	1.05183	0.707465	1.56382	1.00328	0.622643	1.6166	1.06628	0.753366	1.50917	1.08049	0.759794	1.53656	0.988929	0.619147	1.57956	0.838733	0.55224	1.27385	1.27022	0.867421	1.86006	0.711212	0.247832	2.04098	1.07693	0.803953	1.44261	0.860857	0.462982	1.60066	1.07202	0.782572	1.46853
	1.20549	0.797679	1.82178	1.13975	0.81734	1.58934	1.20549	0.797679	1.82178	0.889303	0.659838	1.19857	1.13875	0.842932	1.53837	0.778661	0.520014	1.16595	0.754302	0.528325	1.07693	1.26931	0.911432	1.76772	0.90963	0.387145	2.13725	1.0048	0.782179	1.29077	0.932539	0.552081	1.57518	0.986489	0.75429	1.29017
Pancreas cancer
	0.943928	0.777019	1.14669	0.882898	0.725833	1.07395	0.874011	0.705449	1.08285	0.945057	0.789251	1.13162	0.914851	0.772955	1.0828	0.912706	0.716641	1.16241	0.89268	0.73089	1.09028	0.902839	0.74634	1.09215	1.09881	0.684905	1.76285	0.899329	0.779256	1.0379	1.00372	0.777794	1.29526	0.868276	0.736425	1.02373
	1.06371	0.899487	1.25792	0.766714	0.64978	0.904691	0.931937	0.777391	1.11721	0.877164	0.753198	1.02153	0.92882	0.805728	1.07072	0.844387	0.689455	1.03413	0.899102	0.759482	1.06439	0.873139	0.74402	1.02467	1.20622	0.807166	1.80256	0.876447	0.776727	0.988969	1.021	0.819029	1.27278	0.848675	0.739463	0.974016
Lung cancer
	0.831242	0.734263	0.941029	0.789315	0.685786	0.908473	0.785913	0.666147	0.927213	0.830454	0.742544	0.928772	0.785805	0.70354	0.877689	0.885319	0.746743	1.04961	0.867504	0.696948	1.0798	0.747554	0.675121	0.827758	0.610407	0.41774	0.891935	0.827692	0.752445	0.910465	0.798635	0.683857	0.932678	0.831256	0.74057	0.933046
	0.843279	0.759577	0.936205	0.780441	0.694343	0.877214	0.809237	0.704945	0.928958	0.821261	0.747666	0.9021	0.791689	0.721695	0.868472	0.872565	0.7569	1.00591	0.952781	0.793098	1.14461	0.73539	0.675225	0.800916	0.906865	0.684813	1.20092	0.807274	0.745091	0.874646	0.803847	0.706009	0.915243	0.827531	0.751325	0.911467
Malignant melanoma
	0.902807	0.7994	1.01959	0.896959	0.789906	1.01852	0.84696	0.739251	0.970361	0.950386	0.847531	1.06572	0.920184	0.828818	1.02162	0.865893	0.736815	1.01758	0.943881	0.841817	1.05832	0.851007	0.742212	0.975748	0.676422	0.421484	1.08556	0.923113	0.844441	1.00911	0.867608	0.747078	1.00758	0.918384	0.824096	1.02346
	0.90811	0.818319	1.00775	0.851905	0.766351	0.947009	0.909058	0.810219	1.01995	0.864112	0.784172	0.952202	0.885734	0.810862	0.967519	0.871223	0.760581	0.997961	0.871345	0.790806	0.960087	0.901743	0.804304	1.01099	0.781023	0.533955	1.14241	0.891706	0.827035	0.961435	0.815359	0.718432	0.925362	0.914053	0.834647	1.00101
Breast cancer
	0.880743	0.839504	0.924007	1.30428	0.720074	2.36244	0.908045	0.844419	0.976465	0.863029	0.809831	0.919721	0.890346	0.84041	0.943249	0.866413	0.795528	0.943614	0.865904	0.813256	0.921961	0.890031	0.826777	0.958124	0.742736	0.60413	0.913143	0.891062	0.848501	0.935758	0.901714	0.83755	0.970794	0.862132	0.809788	0.91786
	0.886775	0.851265	0.923766	0.871806	0.520085	1.46139	0.892768	0.83832	0.950753	0.881879	0.835939	0.930344	0.87583	0.833721	0.920065	0.911072	0.847371	0.979562	0.864776	0.819966	0.912034	0.901811	0.84672	0.960487	0.888126	0.752031	1.04885	0.88606	0.849775	0.923893	0.90686	0.850966	0.966424	0.865558	0.820872	0.912676
Uterus and cervix cancer
	0.85976	0.761374	0.97086	NA	NA	NA	0.793427	0.659647	0.954338	0.90943	0.774471	1.06791	0.846396	0.736931	0.972121	0.905189	0.702559	1.16626	0.820109	0.704944	0.954089	0.933619	0.761253	1.14501	0.650229	0.416495	1.01513	0.873978	0.770369	0.991521	0.771855	0.613436	0.971185	0.847433	0.734434	0.977819
	0.885307	0.798787	0.981199	NA	NA	NA	0.803025	0.686397	0.939471	0.949301	0.829339	1.08662	0.868654	0.772617	0.976629	0.951783	0.767563	1.18022	0.865843	0.762523	0.983162	0.920668	0.773077	1.09644	0.877696	0.61948	1.24354	0.881963	0.792395	0.981655	0.796178	0.655209	0.967476	0.882029	0.782087	0.994743
Ovary cancer
	0.868043	0.742397	1.01495	NA	NA	NA	0.932241	0.73231	1.18675	0.82864	0.674038	1.0187	0.817398	0.677425	0.986292	0.999844	0.752942	1.32771	0.908939	0.743876	1.11063	0.807858	0.629356	1.03699	0.55413	0.29943	1.02548	0.888324	0.755667	1.04427	0.802857	0.630621	1.02213	0.906896	0.739269	1.11253
	0.900735	0.788785	1.02857	NA	NA	NA	0.910306	0.738632	1.12188	0.893398	0.752052	1.06131	0.902794	0.770448	1.05787	0.903072	0.708052	1.15181	0.852057	0.718323	1.01069	0.976101	0.790391	1.20544	0.807397	0.508187	1.28278	0.89864	0.782876	1.03152	1.00844	0.818868	1.24189	0.820437	0.68906	0.976863
Prostate cancer
	NA	NA	NA	0.904063	0.864313	0.945641	0.879272	0.822391	0.940088	0.921165	0.866876	0.978853	0.909981	0.862113	0.960506	0.890022	0.820643	0.965265	0.880536	0.826239	0.938401	0.927737	0.870737	0.988468	1.00973	0.806765	1.26377	0.904327	0.863946	0.946594	0.912828	0.83956	0.992489	0.901292	0.854471	0.950679
	NA	NA	NA	0.892372	0.859578	0.926416	0.89615	0.847482	0.947613	0.885786	0.842096	0.931743	0.896802	0.8574	0.938014	0.879274	0.821657	0.940931	0.889854	0.843996	0.938203	0.895731	0.849565	0.944407	0.974885	0.806834	1.17794	0.892489	0.859153	0.927118	0.895489	0.83489	0.960487	0.891988	0.853348	0.932377
Testic cancer
	NA	NA	NA	0.692807	0.434005	1.10594	0.798339	0.415584	1.53361	0.610999	0.307854	1.21265	0.802716	0.48865	1.31864	0.264199	0.0579489	1.20453	0.772118	0.386858	1.54104	0.653324	0.346252	1.23272	NA	NA	NA	0.697952	0.4342	1.12192	0.618675	0.260627	1.4686	0.723927	0.415568	1.2611
	NA	NA	NA	0.772845	0.531264	1.12428	0.881473	0.516175	1.5053	0.699191	0.407833	1.1987	0.703107	0.462282	1.06939	1.2896	0.522521	3.18277	0.712734	0.399264	1.27231	0.841178	0.513471	1.37804	NA	NA	NA	0.782246	0.535569	1.14254	0.626195	0.311133	1.2603	0.842874	0.540732	1.31384
Kidney cancer
	0.815002	0.654177	1.01536	0.747936	0.632317	0.884695	0.719414	0.575657	0.899072	0.801157	0.678857	0.94549	0.842564	0.720557	0.98523	0.621114	0.480884	0.802235	0.73287	0.601115	0.893504	0.794554	0.663896	0.950927	1.08521	0.625297	1.8834	0.750026	0.654434	0.859582	0.93357	0.715072	1.21883	0.713652	0.611444	0.832944
	0.977513	0.812253	1.1764	0.836545	0.73035	0.958181	0.79736	0.664455	0.956849	0.930264	0.812613	1.06495	0.915055	0.803751	1.04177	0.805784	0.658925	0.985373	0.889158	0.756745	1.04474	0.866552	0.747867	1.00407	0.844838	0.509605	1.4006	0.87717	0.784849	0.98035	1.00469	0.80148	1.25943	0.83417	0.736346	0.944988
Bladder cancer
	0.925376	0.672719	1.27293	0.849855	0.714807	1.01042	0.924918	0.728862	1.17371	0.83134	0.681462	1.01418	0.798277	0.664972	0.958305	1.06711	0.809605	1.40653	0.927776	0.718351	1.19826	0.819369	0.678183	0.989946	0.679575	0.318845	1.44843	0.86659	0.742418	1.01153	0.830043	0.617123	1.11643	0.87496	0.733167	1.04418
	1.05691	0.803914	1.38952	0.853866	0.740013	0.985235	0.944947	0.773023	1.15511	0.864772	0.734112	1.01869	0.838609	0.721115	0.975246	1.03945	0.824364	1.31065	0.884287	0.713355	1.09618	0.879876	0.753207	1.02785	1.07588	0.613283	1.88742	0.876118	0.770143	0.996676	0.882348	0.689314	1.12944	0.89258	0.770777	1.03363
Brain cancer
	0.744646	0.571619	0.970049	0.749914	0.594253	0.94635	0.569753	0.430289	0.75442	0.897271	0.718956	1.11981	0.785628	0.640013	0.964372	0.66149	0.473745	0.923638	0.750387	0.58392	0.964311	0.72777	0.570835	0.927851	0.723591	0.309278	1.69292	0.753496	0.630845	0.899993	0.712804	0.525311	0.967218	0.764897	0.618494	0.945955
	0.932589	0.747593	1.16336	0.825238	0.683582	0.99625	0.833513	0.666279	1.04272	0.893755	0.742973	1.07514	0.933059	0.788802	1.1037	0.724702	0.552056	0.951342	0.901313	0.734202	1.10646	0.82393	0.675912	1.00436	0.707884	0.341628	1.4668	0.879931	0.760993	1.01746	0.967021	0.752194	1.2432	0.825975	0.693882	0.983214
Thyroid cancer
	0.745973	0.557009	0.999042	0.801492	0.491015	1.30829	0.941497	0.654375	1.3546	0.631452	0.442744	0.900593	0.801293	0.604558	1.06205	0.626897	0.359177	1.09417	0.872421	0.637657	1.19362	0.606067	0.397616	0.923796	0.739085	0.361757	1.50998	0.759044	0.581316	0.991111	0.78073	0.508633	1.19839	0.743597	0.545657	1.01334
	0.708675	0.553516	0.907328	0.672112	0.442742	1.02031	0.813572	0.596235	1.11013	0.611832	0.454261	0.824059	0.743232	0.58532	0.943748	0.554168	0.346387	0.886587	0.645805	0.491234	0.849012	0.791681	0.564589	1.11012	0.92036	0.519591	1.63025	0.668605	0.532781	0.839057	0.701087	0.486599	1.01012	0.694904	0.535528	0.901712
Hodgkin lymphoma
	1.12342	0.614095	2.05516	0.607316	0.281885	1.30845	1.39834	0.679264	2.87865	0.624538	0.323147	1.20703	1.01455	0.599492	1.71698	0.597735	0.22413	1.5941	0.97649	0.45639	2.08929	0.805473	0.455344	1.42483	NA	NA	NA	0.870906	0.547871	1.38441	1.40645	0.646591	3.05928	0.68254	0.374024	1.24554
	0.990403	0.583112	1.68218	0.891607	0.505715	1.57196	1.08979	0.575992	2.06191	0.858652	0.520089	1.41761	0.891813	0.566187	1.40472	1.05631	0.515634	2.16393	0.953833	0.502064	1.81212	0.882684	0.548448	1.42061	1.81783	0.378089	8.74	0.832575	0.560878	1.23589	0.991102	0.506035	1.94114	0.909946	0.569032	1.45511
Non-Hodgkin lymphoma
	0.860203	0.741125	0.998414	0.874526	0.757812	1.00922	0.921452	0.791561	1.07266	0.825661	0.716323	0.951687	0.902288	0.801566	1.01567	0.779037	0.630621	0.962384	0.864759	0.752646	0.993573	0.867955	0.743798	1.01284	0.827412	0.542548	1.26184	0.860331	0.773785	0.956558	0.830355	0.694062	0.993413	0.888998	0.783568	1.00861
	0.870765	0.767143	0.988384	0.88321	0.78486	0.993885	0.88876	0.781204	1.01113	0.868384	0.772413	0.97628	0.895629	0.810868	0.989251	0.827865	0.695066	0.986036	0.89553	0.797312	1.00585	0.848297	0.745618	0.965117	0.8153	0.572494	1.16108	0.872137	0.79802	0.953139	0.916552	0.787976	1.06611	0.859005	0.772959	0.95463
Multiple myeloma
	0.919729	0.735194	1.15058	0.816368	0.663427	1.00457	0.830228	0.662933	1.03974	0.89451	0.728707	1.09804	0.865562	0.72693	1.03063	0.861329	0.633264	1.17153	0.81872	0.663915	1.00962	0.910669	0.731286	1.13405	0.548849	0.286917	1.04991	0.895174	0.765856	1.04633	0.765522	0.593434	0.987515	0.920189	0.762154	1.11099
	0.927481	0.765741	1.12338	0.810928	0.683354	0.96232	0.815081	0.674855	0.984444	0.905695	0.763073	1.07497	0.889119	0.768058	1.02926	0.784035	0.60634	1.01381	0.847675	0.711776	1.00952	0.876502	0.728586	1.05445	0.627205	0.371696	1.05835	0.884881	0.776021	1.00901	0.74309	0.600434	0.91964	0.93435	0.798308	1.09357
Leukemia
	0.764586	0.614706	0.951011	0.915295	0.759814	1.10259	0.749689	0.599667	0.937241	0.924907	0.770466	1.11031	0.885039	0.751104	1.04286	0.753112	0.567469	0.999487	0.808006	0.657933	0.99231	0.87085	0.716075	1.05908	0.611903	0.254492	1.47126	0.863767	0.748446	0.996856	0.73969	0.565478	0.967574	0.882622	0.747049	1.0428
	0.877096	0.730493	1.05312	0.781185	0.66734	0.914451	0.710203	0.589606	0.855468	0.906179	0.777619	1.05599	0.834593	0.726891	0.958252	0.782309	0.620322	0.986596	0.810972	0.683196	0.962645	0.816901	0.693297	0.962542	0.925983	0.476589	1.79913	0.82258	0.729387	0.927681	0.893868	0.714252	1.11865	0.78573	0.682645	0.904382

## Sheet: Data for Figure S4
Figure S4a						Figure S4b						Figure S4c						Figure S4d						Figure S4e						Figure S4f
Coding	Metabolic biomarkers	Group	Coefficient			Coding	Metabolic biomarkers	Group	Coefficient			Coding	Metabolic biomarkers	Group	Coefficient			Coding	Metabolic biomarkers	Group	Coefficient			α=0.25	α=0.50	α=0.75	α=1.00			Metabolites	Relative influence
23400	Total Cholesterol	Cholesterol	0.01791			23400	Total Cholesterol	Cholesterol	0.02513			23424	Total Lipids in VLDL	Total lipids	-0.00271			23400	Total Cholesterol	Cholesterol	0.03924			23400	23400	23424	23400			Albumin	13.4283
23411	Total Phospholipids in Lipoprotein Particles	Phospholipids	0.12359			23411	Total Phospholipids in Lipoprotein Particles	Phospholipids	0.1241			23434	Phosphoglycerides	Other lipids	0.0617			23411	Total Phospholipids in Lipoprotein Particles	Phospholipids	0.46936			23411	23411	23434	23411			Citrate	13.4209
23415	Phospholipids in HDL	Cholesteryl esters	0.02668			23415	Total Esterified Cholesterol	Cholesteryl esters	0.00365			23436	Total Cholines	Other lipids	0.05913			23424	Total Lipids in VLDL	Total lipids	-0.11423			23415	23415	23436	23424			Omega-3 Fatty Acids	9.93588
23418	Cholesteryl Esters in HDL	Cholesteryl esters	-0.00912			23423	Total Lipids in Lipoprotein Particles	Total lipids	0.00021			23438	Sphingomyelins	Other lipids	0.00716			23428	Concentration of VLDL Particles	Lipoprotein particle concentrations	0.00566			23418	23423	23438	23428			Total Lipids in Large HDL	7.23221
23423	Total Lipids in Lipoprotein Particles	Total lipids	0.00041			23424	Total Lipids in VLDL	Total lipids	-0.08121			23440	Apolipoprotein A1	Apolipoproteins	-0.02353			23434	Phosphoglycerides	Other lipids	0.05027			23423	23424	23440	23434			Creatinine	5.22774
23424	Total Lipids in VLDL	Total lipids	-0.08557			23427	Total Concentration of Lipoprotein Particles	Lipoprotein particle concentrations	-0.01343			23444	Omega-3 Fatty Acids	Fatty acids	-0.14398			23436	Total Cholines	Other lipids	0.24793			23424	23427	23444	23436			Free Cholesterol in IDL	4.91743
23427	Total Concentration of Lipoprotein Particles	Lipoprotein particle concentrations	-0.01035			23428	Concentration of VLDL Particles	Lipoprotein particle concentrations	0.01887			23449	Linoleic Acid	Fatty acids	-0.07113			23438	Sphingomyelins	Other lipids	0.06169			23427	23428	23449	23438			Tyrosine	4.52021
23428	Concentration of VLDL Particles	Lipoprotein particle concentrations	0.03255			23434	Phosphoglycerides	Other lipids	0.04929			23469	Tyrosine	Acids (Leucine + Isoleucine + Valine)	-0.05226			23440	Apolipoprotein A1	Apolipoproteins	-0.29218			23428	23434	23469	23440			Glucose	3.92497
23434	Phosphoglycerides	Other lipids	0.07407			23436	Total Cholines	Other lipids	0.11648			23470	Glucose	Glycolysis related metabolites	-0.04007			23443	Degree of Unsaturation	Fatty acids	0.02924			23434	23436	23470	23443			Total Cholines	3.89483
23436	Total Cholines	Other lipids	0.10034			23438	Sphingomyelins	Other lipids	0.0117			23473	Citrate	Glycolysis related metabolites	-0.16292			23444	Omega-3 Fatty Acids	Fatty acids	-0.17707			23436	23438	23473	23444			Total Lipids in VLDL	3.6944
23438	Sphingomyelins	Other lipids	0.0148			23440	Apolipoprotein A1	Apolipoproteins	-0.08653			23474	3-Hydroxybutyrate	Ketone bodies	-0.06031			23448	Saturated Fatty Acids	Fatty acids	-0.15675			23438	23440	23474	23448			Free Cholesterol in Very Small VLDL	3.35493
23440	Apolipoprotein A1	Apolipoproteins	-0.0927			23443	Degree of Unsaturation	Fatty acids	0.00628			23476	Acetoacetate	Ketone bodies	0.01756			23449	Linoleic Acid	Fatty acids	-0.18087			23440	23443	23476	23449			Concentration of Large LDL Particles	3.25449
23443	Degree of Unsaturation	Fatty acids	0.00766			23444	Omega-3 Fatty Acids	Fatty acids	-0.15169			23477	Acetone	Ketone bodies	0.01413			23469	Tyrosine	Acids (Leucine + Isoleucine + Valine)	-0.05769			23443	23444	23477	23469			3-Hydroxybutyrate	3.04524
23444	Omega-3 Fatty Acids	Fatty acids	-0.15554			23448	Saturated Fatty Acids	Fatty acids	-0.00681			23478	Creatinine	Fluid balance	0.01207			23470	Glucose	Glycolysis related metabolites	-0.04347			23444	23448	23478	23470			Acetoacetate	2.98878
23448	Saturated Fatty Acids	Fatty acids	-0.02061			23449	Linoleic Acid	Fatty acids	-0.10468			23479	Albumin	Fluid balance	0.20111			23473	Citrate	Glycolysis related metabolites	-0.16546			23448	23449	23479	23473			Concentration of IDL Particles	2.95434
23449	Linoleic Acid	Fatty acids	-0.10888			23469	Tyrosine	Acids (Leucine + Isoleucine + Valine)	-0.05479			23510	Total Lipids in Small VLDL	Lipoprotein subclasses	-0.11106			23474	3-Hydroxybutyrate	Ketone bodies	-0.05719			23449	23469	23510	23474			Linoleic Acid	2.76625
23469	Tyrosine	Acids (Leucine + Isoleucine + Valine)	-0.05463			23470	Glucose	Glycolysis related metabolites	-0.04264			23521	Free Cholesterol in Very Small VLDL	Lipoprotein subclasses	-0.00238			23476	Acetoacetate	Ketone bodies	0.02928			23469	23470	23521	23476			Sphingomyelins	2.70247
23470	Glucose	Glycolysis related metabolites	-0.04311			23473	Citrate	Glycolysis related metabolites	-0.1638			23523	Concentration of IDL Particles	Lipoprotein subclasses	0.03551			23477	Acetone	Ketone bodies	0.00659			23470	23473	23523	23477			Acetone	2.42064
23473	Citrate	Glycolysis related metabolites	-0.16356			23474	3-Hydroxybutyrate	Ketone bodies	-0.06421			23527	Cholesteryl Esters in IDL	Lipoprotein subclasses	0.01546			23478	Creatinine	Fluid balance	0.0146			23473	23474	23527	23478			Apolipoprotein A1	2.41089
23474	3-Hydroxybutyrate	Ketone bodies	-0.06934			23476	Acetoacetate	Ketone bodies	0.0252			23528	Free Cholesterol in IDL	Lipoprotein subclasses	-0.2274			23479	Albumin	Fluid balance	0.20466			23474	23476	23528	23479			Total Lipids in Small VLDL	2.37874
23476	Acetoacetate	Ketone bodies	0.02633			23477	Acetone	Ketone bodies	0.01228			23530	Concentration of Large LDL Particles	Lipoprotein subclasses	0.17333			23502	Concentration of Medium VLDL Particles	Lipoprotein subclasses	0.08487			23476	23477	23530	23502			Phosphoglycerides	1.52633
23477	Acetone	Ketone bodies	0.01513			23478	Creatinine	Fluid balance	0.01355			23559	Total Lipids in Large HDL	Lipoprotein subclasses	-0.04262			23506	Cholesteryl Esters in Medium VLDL	Lipoprotein subclasses	0.01252			23477	23478	23559	23506
23478	Creatinine	Fluid balance	0.01368			23479	Albumin	Fluid balance	0.20518									23510	Total Lipids in Small VLDL	Lipoprotein subclasses	-0.28248			23478	23479		23510
23479	Albumin	Fluid balance	0.20391			23502	Concentration of Medium VLDL Particles	Lipoprotein subclasses	0.02181									23520	Cholesteryl Esters in Very Small VLDL	Lipoprotein subclasses	0.11786			23479	23502		23520
23502	Concentration of Medium VLDL Particles	Lipoprotein subclasses	0.0295			23510	Total Lipids in Small VLDL	Lipoprotein subclasses	-0.15369									23521	Free Cholesterol in Very Small VLDL	Lipoprotein subclasses	-0.14597			23502	23510		23521
23510	Total Lipids in Small VLDL	Lipoprotein subclasses	-0.13833			23520	Cholesteryl Esters in Very Small VLDL	Lipoprotein subclasses	0.03422									23523	Concentration of IDL Particles	Lipoprotein subclasses	0.06708			23510	23520		23523
23513	Cholesteryl Esters in Small VLDL	Lipoprotein subclasses	-2e-05			23521	Free Cholesterol in Very Small VLDL	Lipoprotein subclasses	-0.04734									23528	Free Cholesterol in IDL	Lipoprotein subclasses	-0.42299			23513	23521		23528
23520	Cholesteryl Esters in Very Small VLDL	Lipoprotein subclasses	0.03381			23523	Concentration of IDL Particles	Lipoprotein subclasses	0.06486									23530	Concentration of Large LDL Particles	Lipoprotein subclasses	0.17194			23520	23523		23530
23521	Free Cholesterol in Very Small VLDL	Lipoprotein subclasses	-0.08369			23528	Free Cholesterol in IDL	Lipoprotein subclasses	-0.3089									23536	Triglycerides in Large LDL	Lipoprotein subclasses	-0.04093			23521	23528		23536
23523	Concentration of IDL Particles	Lipoprotein subclasses	0.05476			23530	Concentration of Large LDL Particles	Lipoprotein subclasses	0.18568									23537	Concentration of Medium LDL Particles	Lipoprotein subclasses	0.00547			23523	23530		23537
23527	Cholesteryl Esters in IDL	Lipoprotein subclasses	0.00092			23536	Triglycerides in Large LDL	Lipoprotein subclasses	-0.03282									23546	Phospholipids in Small LDL	Lipoprotein subclasses	-0.07843			23527	23536		23546
23528	Free Cholesterol in IDL	Lipoprotein subclasses	-0.26684			23540	Cholesterol in Medium LDL	Lipoprotein subclasses	-3e-05									23549	Free Cholesterol in Small LDL	Lipoprotein subclasses	-0.01349			23528	23540		23549
23530	Concentration of Large LDL Particles	Lipoprotein subclasses	0.18954			23542	Free Cholesterol in Medium LDL	Lipoprotein subclasses	-2e-05									23557	Triglycerides in Very Large HDL	Lipoprotein subclasses	0.22658			23530	23542		23557
23536	Triglycerides in Large LDL	Lipoprotein subclasses	-0.02181			23549	Free Cholesterol in Small LDL	Lipoprotein subclasses	-0.00562									23559	Total Lipids in Large HDL	Lipoprotein subclasses	-0.22973			23536	23549		23559
23540	Cholesterol in Medium LDL	Lipoprotein subclasses	-0.00899			23553	Phospholipids in Very Large HDL	Lipoprotein subclasses	0.00421									23564	Triglycerides in Large HDL	Lipoprotein subclasses	-0.0882			23540	23553		23564
23542	Free Cholesterol in Medium LDL	Lipoprotein subclasses	-0.00447			23557	Triglycerides in Very Large HDL	Lipoprotein subclasses	0.04793															23542	23557
23548	Cholesteryl Esters in Small LDL	Lipoprotein subclasses	0.00442			23559	Total Lipids in Large HDL	Lipoprotein subclasses	-0.10559															23548	23559
23549	Free Cholesterol in Small LDL	Lipoprotein subclasses	-0.03937			23564	Triglycerides in Large HDL	Lipoprotein subclasses	-0.00092															23549	23564
23553	Phospholipids in Very Large HDL	Lipoprotein subclasses	0.01366																					23553
23557	Triglycerides in Very Large HDL	Lipoprotein subclasses	0.04887																					23557
23559	Total Lipids in Large HDL	Lipoprotein subclasses	-0.10965																					23559
23564	Triglycerides in Large HDL	Lipoprotein subclasses	-0.01365																					23564

## Sheet: Data for Figure S5
Figure S5a						Figure S5b						Figure S5c									Figure S5d
Metabolites	β	SE	P			Metabolites	β	SE	P			Diet Adherence	N	Inicidence	HR	LCL	UCL	P			Metabolites	HR	LCL	UCL	P	BH
Total Lipids in VLDL	-0.0158288	0.00191573	1.44624e-16			Total Lipids in VLDL	-0.00319528	0.00164561	0.0521762			MEDAS score									Total Lipids in VLDL	0.961707	0.941381	0.982472	0.000340477	0.000378308
Total Cholines	0.0146702	0.0020007	2.27837e-13			Total Cholines	0.0143681	0.00171778	6.13551e-17			Tertile 1 (0 [<4])	32919	4167	1	1	1				Total Cholines	0.922199	0.904623	0.940117	1.59e-16	3.18e-16
Omega-3 Fatty Acids	0.0911721	0.00207419	0			Omega-3 Fatty Acids	0.0819425	0.00177913	0			Tertile 2 (4 [<6])	25234	3328	0.836	0.802	0.871	<0.001			Omega-3 Fatty Acids	0.881047	0.864005	0.898426	5.35e-37	5.35e-36
Tyrosine	0.0150639	0.00208925	5.63191e-13			Tyrosine	0.0188172	0.00179337	9.68228e-26			Tertile 3 (6 [<11])	27516	3630	0.818	0.774	0.866	<0.001			Tyrosine	0.924579	0.906876	0.942627	1.86e-15	3.1e-15
Glucose	0.00866678	0.00209736	3.59585e-05			Glucose	0.0120887	0.00180065	1.91135e-11			Continuous	85669	11125	0.944	0.934	0.953	<0.001			Glucose	0.952609	0.935067	0.970479	3.06e-07	3.825e-07
Citrate	-0.00634797	0.00211095	0.00263768			Citrate	0.00342364	0.00181267	0.0589313			MIND score									Citrate	0.906313	0.888972	0.923992	1.87e-23	6.43333e-23
Creatinine	-0.0186534	0.00195342	1.34123e-21			Creatinine	-0.007978	0.00167802	1.99333e-06			Tertile 1 (0 [<5.5])	14040	1430	1	1	1				Creatinine	0.971015	0.961451	0.993	0.023	0.023
Albumin	0.0113686	0.00219137	2.13162e-07			Albumin	0.0082078	0.00188176	1.29164e-05			Tertile 2 (5.5 [<7.0])	10698	1113	0.892	0.852	0.934	0.003			Albumin	1.0599	1.03716	1.08313	1.45e-07	2.07143e-07
Free Cholesterol in IDL	0.0194833	0.00207075	5.13533e-21			Free Cholesterol in IDL	0.0183101	0.00177791	7.38807e-25			Tertile 3 (7.0 [<13.5])	11163	1131	0.798	0.763	0.836	<0.001			Free Cholesterol in IDL	0.90355	0.885725	0.921734	1.93e-23	6.43333e-23
Total Lipids in Large HDL	0.0321951	0.00172076	5.8959e-78			Total Lipids in Large HDL	0.0232526	0.00147845	1.16988e-55			Continuous	35901	3674	0.945	0.934	0.956	<0.001			Total Lipids in Large HDL	0.901025	0.880155	0.922389	2.86e-18	7.15e-18
